# Supplementary material for: 5,10,15,20-Tetra­kis(4-acetyl­oxyphen­yl)porphyrin including an unknown solvate
Source: Acta Crystallogr Sect E Struct Rep Online. 2012 Nov 28;68(Pt 12):o3462–3. doi: 10.1107/S1600536812047332 (PMC3589037; doi:10.1107/S1600536812047332)
Supplement: Supplementary file 1 [file e-68-o3462-sup1.cif]

##############################################################################
#                                                                            #
# This CIF contains the data in a paper accepted for publication in          #
# Acta Crystallographica Section E. It conforms to the requirements of       #
# Notes for Authors for Acta Crystallographica Section E, and has been       #
# peer reviewed under the auspices of the IUCr Commission on Journals.       #
#                                                                            #
# Full details of the Crystallographic Information File format               #
# are given in the paper "The Crystallographic Information File (CIF):       #
# a New Standard Archive File for Crystallography" by S. R. Hall, F. H.      #
# Allen and I. D. Brown [Acta Cryst. (1991), A47, 655-685].                  #
#                                                                            #
# The current version of the core CIF dictionary is obtainable from          #
# ftp://ftp.iucr.org/pub/cif_core.dic.                                       #
#                                                                            #
# Software is freely available for graphical display of the structure(s)     #
# in this CIF. For information consult the CIF software page                 #
# http://www.iucr.org/resources/cif/software.                                #
#                                                                            #
# This file may be used for bona fide research purposes within the           #
# scientific community so long as proper attribution is given to the journal # 
# article from which it was obtained.                                        #
#                                                                            #
##############################################################################
data_global
_audit_creation_method     'form.cif (version 2.0)'
_journal_data_validation_number     ?
_journal_date_recd_electronic     2012-11-06
_journal_date_accepted     2012-11-17
_journal_name_full     'Acta Crystallographica, Section E'
_journal_year     2012
_journal_volume     68
_journal_issue     12
_journal_page_first     o3462
_journal_page_last     o3463
_journal_paper_category     QO
_journal_paper_doi     10.1107/S1600536812047332
_journal_coeditor_code     HB6985
_publ_contact_author_name     'Manuela Ramos Silva'
_publ_contact_author_address
;
     Faculdade Ci\^encias e Tecnologia
     Departamento de F\'isica
     Universidade de Coimbra
     P-3004-516 Coimbra
     Portugal
;
_publ_contact_author_email     manuela@pollux.fis.uc.pt
_publ_contact_author_fax     351-239-829158
_publ_contact_author_phone     351-239-410648
_publ_section_title
;
5,10,15,20-Tetrakis(4-acetyloxyphenyl)porphyrin including an unknown solvate
;
loop_
    _publ_author_name
    _publ_author_footnote
    _publ_author_address
    ' Miranda, Micael D.' .
;
      CEMDRX
     Physics Department
     University of Coimbra
     P-3004-516 Coimbra
     Portugal
;
    'Ramos Silva, Manuela' .
;
     CEMDRX
     Physics Department
     University of Coimbra
     P-3004-516 Coimbra
     Portugal
;
    ' Maria, Teresa M. R.' .
;
     Chemistry Department
     University of Coimbra
     P-3004 Coimbra
     Portugal
;
    ' Balakrishna, Avula' .
;
     Chemistry Department
     University of Coimbra
     P-3004 Coimbra
     Portugal
;
    'Sobral, Abilio J. F. N.' 'Additional correspondence author.'
;
     Chemistry Department
     University of Coimbra
     P-3004 Coimbra
     Portugal
;
data_I
_audit_creation_method     SHELXL-97
_chemical_name_systematic
;
5,10,15,20-Tetrakis(4-acetyloxyphenyl)porphyrin including an unknown solvate
;
_chemical_name_common     ?
_chemical_formula_moiety     'C52 H38 N4 O8'
_chemical_formula_sum     'C52 H38 N4 O8'
_chemical_formula_iupac     'C52 H38 N4 O8'
_chemical_formula_weight     846.86
_chemical_melting_point     ?
_symmetry_cell_setting     triclinic
_symmetry_space_group_name_H-M     'P -1'
loop_
    _symmetry_equiv_pos_as_xyz
    'x, y, z'
    '-x, -y, -z'
_cell_length_a     6.6203(2)
_cell_length_b     14.1043(3)
_cell_length_c     14.4936(3)
_cell_angle_alpha     113.8620(10)
_cell_angle_beta     97.771(2)
_cell_angle_gamma     98.060(2)
_cell_volume     1197.58(5)
_cell_formula_units_Z     1
_cell_measurement_reflns_used     4592
_cell_measurement_theta_min     2.85
_cell_measurement_theta_max     21.38
_cell_measurement_temperature     293(2)
_exptl_crystal_description     plate
_exptl_crystal_colour     violet
_exptl_crystal_size_max     0.30
_exptl_crystal_size_mid     0.12
_exptl_crystal_size_min     0.04
_exptl_crystal_density_diffrn     1.174
_exptl_crystal_density_meas     ?
_exptl_crystal_density_method     'not measured'
_exptl_crystal_F_000     442
_exptl_absorpt_coefficient_mu     0.080
_exptl_absorpt_correction_type     multi-scan
_exptl_absorpt_process_details     '(SADABS;  Sheldrick, 2000)'
_exptl_absorpt_correction_T_min     0.790
_exptl_absorpt_correction_T_max     0.999
_exptl_special_details
;
;
_diffrn_ambient_temperature     293(2)
_diffrn_radiation_type     MoK\a
_diffrn_radiation_wavelength     0.71073
_diffrn_radiation_source     'fine-focus sealed tube'
_diffrn_radiation_monochromator     graphite
_diffrn_measurement_device_type     'Bruker APEX CCD area-detector'
_diffrn_measurement_method     '\f and \w'
_diffrn_detector_area_resol_mean     ?
_diffrn_reflns_number     24062
_diffrn_reflns_av_R_equivalents     0.0314
_diffrn_reflns_av_sigmaI/netI     0.0343
_diffrn_reflns_theta_min     1.57
_diffrn_reflns_theta_max     25.83
_diffrn_reflns_theta_full     25.00
_diffrn_measured_fraction_theta_max     0.990
_diffrn_measured_fraction_theta_full     1.000
_diffrn_reflns_limit_h_min     -8
_diffrn_reflns_limit_h_max     8
_diffrn_reflns_limit_k_min     -17
_diffrn_reflns_limit_k_max     17
_diffrn_reflns_limit_l_min     -17
_diffrn_reflns_limit_l_max     17
_refine_special_details
;
Refinement of <i>F</i>^2^ against ALL reflections. The weighted <i>R</i>-factor
<i>wR</i> and goodness of fit <i>S</i> are based on <i>F</i>^2^, conventional
<i>R</i>-factors <i>R</i> are based on <i>F</i>, with <i>F</i> set to zero for
negative <i>F</i>^2^. The threshold expression of <i>F</i>^2^ >
\s(<i>F</i>^2^) is used only for calculating <i>R</i>-factors(gt) <i>etc</i>.
and is not relevant to the choice of reflections for refinement.
<i>R</i>-factors based on <i>F</i>^2^ are statistically about twice as large
as those based on <i>F</i>, and <i>R</i>- factors based on ALL data will be
even larger.
;
_reflns_number_total     4566
_reflns_number_gt     2956
_reflns_threshold_expression     I>2\s(I)
_refine_ls_structure_factor_coef     Fsqd
_refine_ls_matrix_type     full
_refine_ls_R_factor_all     0.1133
_refine_ls_R_factor_gt     0.0804
_refine_ls_wR_factor_gt     0.2281
_refine_ls_wR_factor_ref     0.2479
_refine_ls_goodness_of_fit_ref     1.143
_refine_ls_restrained_S_all     1.143
_refine_ls_number_reflns     4566
_refine_ls_number_parameters     291
_refine_ls_number_restraints     0
_refine_ls_hydrogen_treatment     constr
_refine_ls_weighting_scheme     calc
_refine_ls_weighting_details
         'calc w=1/[\s^2^(Fo^2^)+(0.1221P)^2^+0.5589P] where P=(Fo^2^+2Fc^2^)/3'
_atom_sites_solution_hydrogens     geom
_atom_sites_solution_primary     direct
_atom_sites_solution_secondary     difmap
_refine_ls_shift/su_max     0.040
_refine_ls_shift/su_mean     0.003
_refine_diff_density_max     0.984
_refine_diff_density_min     -0.512
_refine_ls_extinction_method     none
_refine_ls_extinction_coef     ?
loop_
    _atom_type_symbol
    _atom_type_description
    _atom_type_scat_dispersion_real
    _atom_type_scat_dispersion_imag
    _atom_type_scat_source
    'C' 'C' 0.0033 0.0016
                         'International Tables Vol C Tables 4.2.6.8 and 6.1.1.4'
    'H' 'H' 0.0000 0.0000
                         'International Tables Vol C Tables 4.2.6.8 and 6.1.1.4'
    'N' 'N' 0.0061 0.0033
                         'International Tables Vol C Tables 4.2.6.8 and 6.1.1.4'
    'O' 'O' 0.0106 0.0060
                         'International Tables Vol C Tables 4.2.6.8 and 6.1.1.4'
_computing_data_collection     'SMART (Bruker, 2003)'
_computing_cell_refinement     'SAINT (Bruker, 2003)'
_computing_data_reduction     'SAINT (Bruker, 2003)'
_computing_structure_solution     'SHELXS97 (Sheldrick, 2008)'
_computing_structure_refinement     'SHELXL97 (Sheldrick, 2008)'
_computing_molecular_graphics     'ORTEPII (Johnson, 1976)'
_computing_publication_material     'SHELXL97 (Sheldrick, 2008)'
loop_
    _atom_site_type_symbol
    _atom_site_label
    _atom_site_fract_x
    _atom_site_fract_y
    _atom_site_fract_z
    _atom_site_U_iso_or_equiv
    _atom_site_adp_type
    _atom_site_calc_flag
    _atom_site_refinement_flags
    _atom_site_occupancy
    _atom_site_symmetry_multiplicity
    _atom_site_disorder_assembly
    _atom_site_disorder_group
    N N1 0.7700(3) 0.90482(18) 0.36681(17) 0.0397(6) Uani d . 1 1 . .
    H H1 0.8553 0.9529 0.4212 0.048 Uiso calc R 1 1 . .
    N N2 1.1829(3) 1.03171(17) 0.41002(17) 0.0400(6) Uani d . 1 1 . .
    O O1 0.8965(4) 0.7835(2) -0.19208(16) 0.0709(7) Uani d . 1 1 . .
    O O2 1.2299(4) 0.8442(2) -0.1891(2) 0.0810(8) Uani d . 1 1 . .
    O O3 -0.1992(4) 0.5305(2) 0.3829(3) 0.0907(9) Uani d . 1 1 . .
    O O4 -0.1461(12) 0.4164(5) 0.2427(5) 0.270(4) Uani d . 1 1 . .
    C C1 0.5249(4) 0.8381(2) 0.4526(2) 0.0404(7) Uani d . 1 1 . .
    C C2 0.5916(4) 0.8419(2) 0.3666(2) 0.0399(7) Uani d . 1 1 . .
    C C3 0.4952(4) 0.7749(2) 0.2613(2) 0.0477(8) Uani d . 1 1 . .
    H H3 0.3713 0.7240 0.2377 0.057 Uiso calc R 1 1 . .
    C C4 0.6157(5) 0.7981(3) 0.2015(2) 0.0511(8) Uani d . 1 1 . .
    H H4 0.5881 0.7664 0.1297 0.061 Uiso calc R 1 1 . .
    C C5 0.7918(4) 0.8795(2) 0.2676(2) 0.0418(7) Uani d . 1 1 . .
    C C6 0.9617(4) 0.9196(2) 0.2367(2) 0.0414(7) Uani d . 1 1 . .
    C C7 1.1447(4) 0.9906(2) 0.3043(2) 0.0419(7) Uani d . 1 1 . .
    C C8 1.3182(5) 1.0335(2) 0.2720(2) 0.0513(8) Uani d . 1 1 . .
    H H8 1.3306 1.0176 0.2044 0.062 Uiso calc R 1 1 . .
    C C9 1.4573(5) 1.1004(3) 0.3576(2) 0.0511(8) Uani d . 1 1 . .
    H H9 1.5846 1.1402 0.3606 0.061 Uiso calc R 1 1 . .
    C C10 1.3752(4) 1.1001(2) 0.4445(2) 0.0410(7) Uani d . 1 1 . .
    C C11 0.9478(5) 0.8834(2) 0.1239(2) 0.0453(7) Uani d . 1 1 . .
    C C12 1.0830(5) 0.8245(3) 0.0745(2) 0.0601(9) Uani d . 1 1 . .
    H H12 1.1829 0.8067 0.1125 0.072 Uiso calc R 1 1 . .
    C C13 1.0738(6) 0.7915(3) -0.0297(3) 0.0672(10) Uani d . 1 1 . .
    H H13 1.1658 0.7517 -0.0620 0.081 Uiso calc R 1 1 . .
    C C14 0.9254(5) 0.8187(3) -0.0849(2) 0.0558(9) Uani d . 1 1 . .
    C C15 0.7864(5) 0.8749(3) -0.0391(2) 0.0579(9) Uani d . 1 1 . .
    H H15 0.6848 0.8913 -0.0777 0.070 Uiso calc R 1 1 . .
    C C16 0.7987(5) 0.9072(3) 0.0653(2) 0.0529(8) Uani d . 1 1 . .
    H H16 0.7046 0.9458 0.0969 0.063 Uiso calc R 1 1 . .
    C C17 1.0572(6) 0.7993(3) -0.2359(3) 0.0599(9) Uani d . 1 1 . .
    C C18 0.9824(6) 0.7539(3) -0.3500(3) 0.0720(11) Uani d . 1 1 . .
    H H18A 0.9996 0.8098 -0.3718 0.108 Uiso calc R 1 1 . .
    H H18B 0.8375 0.7197 -0.3682 0.108 Uiso calc R 1 1 . .
    H H18C 1.0620 0.7030 -0.3834 0.108 Uiso calc R 1 1 . .
    C C19 0.3332(4) 0.7556(2) 0.4305(2) 0.0411(7) Uani d . 1 1 . .
    C C20 0.1366(5) 0.7666(3) 0.3969(3) 0.0550(8) Uani d . 1 1 . .
    H H20 0.1215 0.8276 0.3888 0.066 Uiso calc R 1 1 . .
    C C21 -0.0373(5) 0.6893(3) 0.3751(3) 0.0620(9) Uani d . 1 1 . .
    H H21 -0.1685 0.6967 0.3505 0.074 Uiso calc R 1 1 . .
    C C22 -0.0155(5) 0.6014(3) 0.3900(3) 0.0575(9) Uani d . 1 1 . .
    C C23 0.1759(5) 0.5883(3) 0.4238(3) 0.0658(10) Uani d . 1 1 . .
    H H23 0.1896 0.5280 0.4334 0.079 Uiso calc R 1 1 . .
    C C24 0.3492(5) 0.6658(3) 0.4436(3) 0.0575(9) Uani d . 1 1 . .
    H H24 0.4804 0.6570 0.4664 0.069 Uiso calc R 1 1 . .
    C C25 -0.2590(11) 0.4459(5) 0.3054(5) 0.119(2) Uani d . 1 1 . .
    C C26 -0.4600(7) 0.3784(4) 0.2982(4) 0.1021(16) Uani d . 1 1 . .
    H H26A -0.4679 0.3064 0.2502 0.153 Uiso calc R 1 1 . .
    H H26B -0.5742 0.4039 0.2748 0.153 Uiso calc R 1 1 . .
    H H26C -0.4677 0.3812 0.3649 0.153 Uiso calc R 1 1 . .
loop_
    _atom_site_aniso_label
    _atom_site_aniso_U_11
    _atom_site_aniso_U_22
    _atom_site_aniso_U_33
    _atom_site_aniso_U_12
    _atom_site_aniso_U_13
    _atom_site_aniso_U_23
    N1 0.0341(12) 0.0479(12) 0.0322(12) -0.0020(10) 0.0051(9) 0.0165(10)
    N2 0.0370(13) 0.0456(12) 0.0342(12) -0.0015(10) 0.0070(10) 0.0176(10)
    O1 0.0544(14) 0.1086(19) 0.0343(11) -0.0056(13) 0.0089(10) 0.0232(12)
    O2 0.0619(16) 0.0996(19) 0.0612(15) -0.0139(15) 0.0127(13) 0.0248(14)
    O3 0.0685(18) 0.0697(16) 0.109(2) -0.0121(14) 0.0007(16) 0.0276(16)
    O4 0.299(7) 0.196(5) 0.175(5) -0.122(5) 0.121(5) -0.023(4)
    C1 0.0297(14) 0.0450(14) 0.0472(16) 0.0001(12) 0.0055(12) 0.0239(12)
    C2 0.0334(14) 0.0447(14) 0.0406(15) 0.0011(12) 0.0046(11) 0.0207(12)
    C3 0.0365(15) 0.0565(17) 0.0412(16) -0.0064(13) 0.0007(12) 0.0199(14)
    C4 0.0438(17) 0.0618(18) 0.0358(15) -0.0013(14) -0.0014(13) 0.0166(14)
    C5 0.0394(15) 0.0483(15) 0.0353(14) 0.0039(13) 0.0025(12) 0.0191(12)
    C6 0.0424(15) 0.0488(15) 0.0327(14) 0.0037(13) 0.0065(12) 0.0196(12)
    C7 0.0421(16) 0.0486(15) 0.0362(14) 0.0010(13) 0.0090(12) 0.0221(12)
    C8 0.0513(18) 0.0622(18) 0.0382(15) -0.0011(15) 0.0123(13) 0.0229(14)
    C9 0.0425(16) 0.0617(18) 0.0452(16) -0.0079(14) 0.0144(13) 0.0236(14)
    C10 0.0362(15) 0.0457(14) 0.0408(15) 0.0016(12) 0.0069(12) 0.0210(12)
    C11 0.0430(16) 0.0534(16) 0.0367(15) 0.0012(13) 0.0084(12) 0.0198(13)
    C12 0.0515(19) 0.085(2) 0.0425(17) 0.0186(17) 0.0065(14) 0.0258(16)
    C13 0.060(2) 0.089(3) 0.0459(19) 0.0179(19) 0.0127(16) 0.0211(18)
    C14 0.0491(18) 0.075(2) 0.0317(15) -0.0069(16) 0.0033(13) 0.0195(15)
    C15 0.0530(19) 0.079(2) 0.0444(17) 0.0081(17) 0.0056(14) 0.0324(16)
    C16 0.0493(18) 0.0665(19) 0.0443(17) 0.0124(15) 0.0132(14) 0.0243(15)
    C17 0.060(2) 0.067(2) 0.0448(18) 0.0034(17) 0.0142(16) 0.0192(16)
    C18 0.079(3) 0.086(3) 0.0442(19) 0.010(2) 0.0208(18) 0.0222(18)
    C19 0.0344(15) 0.0481(15) 0.0400(15) -0.0001(12) 0.0073(11) 0.0214(12)
    C20 0.0360(16) 0.0550(17) 0.078(2) 0.0039(14) 0.0074(15) 0.0366(16)
    C21 0.0350(17) 0.067(2) 0.085(2) 0.0023(15) 0.0050(16) 0.0390(18)
    C22 0.0392(17) 0.0559(18) 0.068(2) -0.0092(15) 0.0073(15) 0.0252(16)
    C23 0.053(2) 0.0539(18) 0.092(3) -0.0018(16) 0.0063(18) 0.0406(18)
    C24 0.0377(17) 0.0606(19) 0.078(2) 0.0025(14) 0.0046(15) 0.0387(17)
    C25 0.136(5) 0.106(4) 0.081(3) -0.023(4) 0.005(3) 0.027(3)
    C26 0.071(3) 0.084(3) 0.126(4) -0.032(2) 0.001(3) 0.042(3)
_geom_special_details
;
All e.s.d.'s (except the e.s.d. in the dihedral angle between two l.s. planes)
are estimated using the full covariance matrix. The cell e.s.d.'s are taken
into account individually in the estimation of e.s.d.'s in distances, angles
and torsion angles; correlations between e.s.d.'s in cell parameters are only
used when they are defined by crystal symmetry. An approximate (isotropic)
treatment of cell e.s.d.'s is used for estimating e.s.d.'s involving l.s.
planes.
;
loop_
    _geom_bond_atom_site_label_1
    _geom_bond_atom_site_label_2
    _geom_bond_site_symmetry_2
    _geom_bond_distance
    _geom_bond_publ_flag
    N1 C5 . 1.368(4) ?
    N1 C2 . 1.374(3) ?
    N1 H1 . 0.8600 ?
    N2 C7 . 1.372(3) ?
    N2 C10 . 1.376(3) ?
    O1 C17 . 1.348(4) ?
    O1 C14 . 1.402(4) ?
    O2 C17 . 1.187(4) ?
    O3 C25 . 1.226(6) ?
    O3 C22 . 1.425(4) ?
    O4 C25 . 1.235(8) ?
    C1 C2 . 1.395(4) ?
    C1 C10 2_776 1.394(4) ?
    C1 C19 . 1.497(4) ?
    C2 C3 . 1.425(4) ?
    C3 C4 . 1.356(4) ?
    C3 H3 . 0.9300 ?
    C4 C5 . 1.424(4) ?
    C4 H4 . 0.9300 ?
    C5 C6 . 1.396(4) ?
    C6 C7 . 1.406(4) ?
    C6 C11 . 1.488(4) ?
    C7 C8 . 1.445(4) ?
    C8 C9 . 1.333(4) ?
    C8 H8 . 0.9300 ?
    C9 C10 . 1.439(4) ?
    C9 H9 . 0.9300 ?
    C10 C1 2_776 1.394(4) ?
    C11 C16 . 1.380(4) ?
    C11 C12 . 1.380(5) ?
    C12 C13 . 1.378(5) ?
    C12 H12 . 0.9300 ?
    C13 C14 . 1.376(5) ?
    C13 H13 . 0.9300 ?
    C14 C15 . 1.364(5) ?
    C15 C16 . 1.379(4) ?
    C15 H15 . 0.9300 ?
    C16 H16 . 0.9300 ?
    C17 C18 . 1.490(5) ?
    C18 H18A . 0.9600 ?
    C18 H18B . 0.9600 ?
    C18 H18C . 0.9600 ?
    C19 C24 . 1.370(4) ?
    C19 C20 . 1.379(4) ?
    C20 C21 . 1.373(4) ?
    C20 H20 . 0.9300 ?
    C21 C22 . 1.365(5) ?
    C21 H21 . 0.9300 ?
    C22 C23 . 1.360(5) ?
    C23 C24 . 1.378(4) ?
    C23 H23 . 0.9300 ?
    C24 H24 . 0.9300 ?
    C25 C26 . 1.489(7) ?
    C26 H26A . 0.9600 ?
    C26 H26B . 0.9600 ?
    C26 H26C . 0.9600 ?
loop_
    _geom_angle_atom_site_label_1
    _geom_angle_atom_site_label_2
    _geom_angle_atom_site_label_3
    _geom_angle_site_symmetry_1
    _geom_angle_site_symmetry_3
    _geom_angle
    _geom_angle_publ_flag
    C5 N1 C2 . . 109.8(2) ?
    C5 N1 H1 . . 125.1 ?
    C2 N1 H1 . . 125.1 ?
    C7 N2 C10 . . 105.8(2) ?
    C17 O1 C14 . . 121.0(3) ?
    C25 O3 C22 . . 118.6(5) ?
    C2 C1 C10 . 2_776 126.2(3) ?
    C2 C1 C19 . . 116.0(2) ?
    C10 C1 C19 2_776 . 117.6(3) ?
    N1 C2 C1 . . 126.8(2) ?
    N1 C2 C3 . . 106.9(2) ?
    C1 C2 C3 . . 126.2(3) ?
    C4 C3 C2 . . 108.1(2) ?
    C4 C3 H3 . . 126.0 ?
    C2 C3 H3 . . 126.0 ?
    C3 C4 C5 . . 108.2(3) ?
    C3 C4 H4 . . 125.9 ?
    C5 C4 H4 . . 125.9 ?
    N1 C5 C6 . . 126.7(2) ?
    N1 C5 C4 . . 107.0(3) ?
    C6 C5 C4 . . 126.2(3) ?
    C5 C6 C7 . . 124.7(3) ?
    C5 C6 C11 . . 117.3(2) ?
    C7 C6 C11 . . 118.0(3) ?
    N2 C7 C6 . . 125.5(3) ?
    N2 C7 C8 . . 110.0(2) ?
    C6 C7 C8 . . 124.5(3) ?
    C9 C8 C7 . . 106.8(3) ?
    C9 C8 H8 . . 126.6 ?
    C7 C8 H8 . . 126.6 ?
    C8 C9 C10 . . 107.8(3) ?
    C8 C9 H9 . . 126.1 ?
    C10 C9 H9 . . 126.1 ?
    N2 C10 C1 . 2_776 125.9(3) ?
    N2 C10 C9 . . 109.6(2) ?
    C1 C10 C9 2_776 . 124.6(3) ?
    C16 C11 C12 . . 117.9(3) ?
    C16 C11 C6 . . 121.1(3) ?
    C12 C11 C6 . . 121.0(3) ?
    C13 C12 C11 . . 121.7(3) ?
    C13 C12 H12 . . 119.1 ?
    C11 C12 H12 . . 119.1 ?
    C14 C13 C12 . . 118.5(3) ?
    C14 C13 H13 . . 120.7 ?
    C12 C13 H13 . . 120.7 ?
    C15 C14 C13 . . 121.4(3) ?
    C15 C14 O1 . . 115.9(3) ?
    C13 C14 O1 . . 122.5(3) ?
    C14 C15 C16 . . 119.0(3) ?
    C14 C15 H15 . . 120.5 ?
    C16 C15 H15 . . 120.5 ?
    C11 C16 C15 . . 121.4(3) ?
    C11 C16 H16 . . 119.3 ?
    C15 C16 H16 . . 119.3 ?
    O2 C17 O1 . . 124.2(3) ?
    O2 C17 C18 . . 126.3(3) ?
    O1 C17 C18 . . 109.5(3) ?
    C17 C18 H18A . . 109.5 ?
    C17 C18 H18B . . 109.5 ?
    H18A C18 H18B . . 109.5 ?
    C17 C18 H18C . . 109.5 ?
    H18A C18 H18C . . 109.5 ?
    H18B C18 H18C . . 109.5 ?
    C24 C19 C20 . . 117.8(3) ?
    C24 C19 C1 . . 120.2(3) ?
    C20 C19 C1 . . 121.9(3) ?
    C21 C20 C19 . . 121.2(3) ?
    C21 C20 H20 . . 119.4 ?
    C19 C20 H20 . . 119.4 ?
    C22 C21 C20 . . 119.3(3) ?
    C22 C21 H21 . . 120.4 ?
    C20 C21 H21 . . 120.4 ?
    C21 C22 C23 . . 121.0(3) ?
    C21 C22 O3 . . 118.3(3) ?
    C23 C22 O3 . . 120.1(3) ?
    C22 C23 C24 . . 119.0(3) ?
    C22 C23 H23 . . 120.5 ?
    C24 C23 H23 . . 120.5 ?
    C23 C24 C19 . . 121.6(3) ?
    C23 C24 H24 . . 119.2 ?
    C19 C24 H24 . . 119.2 ?
    O3 C25 O4 . . 120.1(6) ?
    O3 C25 C26 . . 116.5(6) ?
    O4 C25 C26 . . 123.1(5) ?
    C25 C26 H26A . . 109.5 ?
    C25 C26 H26B . . 109.5 ?
    H26A C26 H26B . . 109.5 ?
    C25 C26 H26C . . 109.5 ?
    H26A C26 H26C . . 109.5 ?
    H26B C26 H26C . . 109.5 ?
loop_
    _geom_torsion_atom_site_label_1
    _geom_torsion_atom_site_label_2
    _geom_torsion_atom_site_label_3
    _geom_torsion_atom_site_label_4
    _geom_torsion_site_symmetry_1
    _geom_torsion_site_symmetry_2
    _geom_torsion_site_symmetry_3
    _geom_torsion_site_symmetry_4
    _geom_torsion
    _geom_torsion_publ_flag
    C5 N1 C2 C1 . . . . 174.5(3) ?
    C5 N1 C2 C3 . . . . -1.0(3) ?
    C10 C1 C2 N1 2_776 . . . 1.9(5) ?
    C19 C1 C2 N1 . . . . -175.0(3) ?
    C10 C1 C2 C3 2_776 . . . 176.6(3) ?
    C19 C1 C2 C3 . . . . -0.3(4) ?
    N1 C2 C3 C4 . . . . 0.2(3) ?
    C1 C2 C3 C4 . . . . -175.3(3) ?
    C2 C3 C4 C5 . . . . 0.6(4) ?
    C2 N1 C5 C6 . . . . -174.2(3) ?
    C2 N1 C5 C4 . . . . 1.4(3) ?
    C3 C4 C5 N1 . . . . -1.2(4) ?
    C3 C4 C5 C6 . . . . 174.4(3) ?
    N1 C5 C6 C7 . . . . 2.8(5) ?
    C4 C5 C6 C7 . . . . -171.9(3) ?
    N1 C5 C6 C11 . . . . -177.8(3) ?
    C4 C5 C6 C11 . . . . 7.5(5) ?
    C10 N2 C7 C6 . . . . -177.7(3) ?
    C10 N2 C7 C8 . . . . 0.6(3) ?
    C5 C6 C7 N2 . . . . -0.6(5) ?
    C11 C6 C7 N2 . . . . 179.9(3) ?
    C5 C6 C7 C8 . . . . -178.7(3) ?
    C11 C6 C7 C8 . . . . 1.9(5) ?
    N2 C7 C8 C9 . . . . -0.7(4) ?
    C6 C7 C8 C9 . . . . 177.6(3) ?
    C7 C8 C9 C10 . . . . 0.5(4) ?
    C7 N2 C10 C1 . . . 2_776 178.3(3) ?
    C7 N2 C10 C9 . . . . -0.3(3) ?
    C8 C9 C10 N2 . . . . -0.1(4) ?
    C8 C9 C10 C1 . . . 2_776 -178.7(3) ?
    C5 C6 C11 C16 . . . . 63.8(4) ?
    C7 C6 C11 C16 . . . . -116.7(3) ?
    C5 C6 C11 C12 . . . . -115.8(3) ?
    C7 C6 C11 C12 . . . . 63.6(4) ?
    C16 C11 C12 C13 . . . . 1.1(5) ?
    C6 C11 C12 C13 . . . . -179.2(3) ?
    C11 C12 C13 C14 . . . . 0.1(6) ?
    C12 C13 C14 C15 . . . . -1.5(5) ?
    C12 C13 C14 O1 . . . . -176.2(3) ?
    C17 O1 C14 C15 . . . . 131.0(4) ?
    C17 O1 C14 C13 . . . . -54.0(5) ?
    C13 C14 C15 C16 . . . . 1.5(5) ?
    O1 C14 C15 C16 . . . . 176.6(3) ?
    C12 C11 C16 C15 . . . . -1.1(5) ?
    C6 C11 C16 C15 . . . . 179.3(3) ?
    C14 C15 C16 C11 . . . . -0.2(5) ?
    C14 O1 C17 O2 . . . . -1.2(6) ?
    C14 O1 C17 C18 . . . . 179.9(3) ?
    C2 C1 C19 C24 . . . . 105.4(3) ?
    C10 C1 C19 C24 2_776 . . . -71.8(4) ?
    C2 C1 C19 C20 . . . . -74.7(4) ?
    C10 C1 C19 C20 2_776 . . . 108.2(3) ?
    C24 C19 C20 C21 . . . . -1.3(5) ?
    C1 C19 C20 C21 . . . . 178.7(3) ?
    C19 C20 C21 C22 . . . . 1.9(6) ?
    C20 C21 C22 C23 . . . . -1.4(6) ?
    C20 C21 C22 O3 . . . . 170.2(3) ?
    C25 O3 C22 C21 . . . . 104.7(5) ?
    C25 O3 C22 C23 . . . . -83.6(6) ?
    C21 C22 C23 C24 . . . . 0.3(6) ?
    O3 C22 C23 C24 . . . . -171.1(3) ?
    C22 C23 C24 C19 . . . . 0.3(6) ?
    C20 C19 C24 C23 . . . . 0.2(5) ?
    C1 C19 C24 C23 . . . . -179.9(3) ?
    C22 O3 C25 O4 . . . . 10.6(10) ?
    C22 O3 C25 C26 . . . . -175.6(4) ?
loop_
    _geom_hbond_atom_site_label_D
    _geom_hbond_atom_site_label_H
    _geom_hbond_atom_site_label_A
    _geom_hbond_site_symmetry_A
    _geom_hbond_distance_DH
    _geom_hbond_distance_HA
    _geom_hbond_distance_DA
    _geom_hbond_angle_DHA
    _geom_hbond_publ_flag
    N1 H1 N2 . 0.8600 2.3500 2.885(3) 121.00 yes
    N1 H1 N2 2_776 0.8600 2.4200 2.944(3) 120.00 yes
_iucr_refine_instructions_details
;
TITL ppc28                       New: P-1
CELL  0.71073    6.6203   14.1043   14.4936   113.862    97.771    98.060
ZERR        1    0.0002    0.0003    0.0003     0.001     0.002     0.002
LATT   1
SFAC  C  H  N  O
UNIT  52 38 4 8
L.S. 15
DAMP 100
FMAP 2
PLAN -20
ACTA 50
OMIT 0 1 2
BOND $H
BOND $H
CONF
WGHT    0.122100    0.558900
FVAR       6.01012
N1    3    0.770045    0.904817    0.366808    11.00000    0.03414    0.04790 =
         0.03217    0.01655    0.00511   -0.00198
AFIX  43
H1    2    0.855300    0.952941    0.421164    11.00000   -1.20000
AFIX   0
N2    3    1.182878    1.031710    0.410016    11.00000    0.03701    0.04556 =
         0.03424    0.01762    0.00699   -0.00151
O1    4    0.896498    0.783474   -0.192076    11.00000    0.05439    0.10858 =
         0.03434    0.02320    0.00893   -0.00564
O2    4    1.229942    0.844211   -0.189069    11.00000    0.06190    0.09958 =
         0.06118    0.02478    0.01274   -0.01391
O3    4   -0.199173    0.530507    0.382866    11.00000    0.06851    0.06970 =
         0.10856    0.02763    0.00066   -0.01208
O4    4   -0.146080    0.416436    0.242664    11.00000    0.29860    0.19600 =
         0.17541   -0.02280    0.12115   -0.12217
C1    1    0.524926    0.838074    0.452554    11.00000    0.02972    0.04503 =
         0.04720    0.02393    0.00545    0.00011
C2    1    0.591563    0.841862    0.366600    11.00000    0.03341    0.04473 =
         0.04064    0.02074    0.00457    0.00112
C3    1    0.495201    0.774863    0.261294    11.00000    0.03653    0.05654 =
         0.04120    0.01992    0.00072   -0.00645
AFIX  43
H3    2    0.371271    0.724030    0.237679    11.00000   -1.20000
AFIX   0
C4    1    0.615695    0.798145    0.201524    11.00000    0.04379    0.06183 =
         0.03578    0.01657   -0.00144   -0.00132
AFIX  43
H4    2    0.588051    0.766448    0.129746    11.00000   -1.20000
AFIX   0
C5    1    0.791816    0.879471    0.267580    11.00000    0.03942    0.04833 =
         0.03528    0.01907    0.00249    0.00387
C6    1    0.961710    0.919576    0.236712    11.00000    0.04241    0.04883 =
         0.03266    0.01960    0.00651    0.00370
C7    1    1.144664    0.990621    0.304325    11.00000    0.04210    0.04856 =
         0.03619    0.02215    0.00904    0.00095
C8    1    1.318220    1.033539    0.271969    11.00000    0.05133    0.06224 =
         0.03823    0.02290    0.01230   -0.00105
AFIX  43
H8    2    1.330578    1.017586    0.204401    11.00000   -1.20000
AFIX   0
C9    1    1.457259    1.100403    0.357572    11.00000    0.04246    0.06172 =
         0.04519    0.02363    0.01437   -0.00790
AFIX  43
H9    2    1.584597    1.140184    0.360595    11.00000   -1.20000
AFIX   0
C10   1    1.375162    1.100053    0.444495    11.00000    0.03619    0.04568 =
         0.04076    0.02096    0.00691    0.00164
C11   1    0.947805    0.883408    0.123912    11.00000    0.04301    0.05340 =
         0.03674    0.01978    0.00843    0.00118
C12   1    1.082994    0.824523    0.074511    11.00000    0.05153    0.08474 =
         0.04248    0.02580    0.00647    0.01863
AFIX  43
H12   2    1.182919    0.806663    0.112513    11.00000   -1.20000
AFIX   0
C13   1    1.073763    0.791495   -0.029683    11.00000    0.05953    0.08909 =
         0.04585    0.02114    0.01266    0.01788
AFIX  43
H13   2    1.165765    0.751734   -0.061960    11.00000   -1.20000
AFIX   0
C14   1    0.925405    0.818661   -0.084876    11.00000    0.04914    0.07485 =
         0.03169    0.01948    0.00334   -0.00691
C15   1    0.786403    0.874929   -0.039076    11.00000    0.05299    0.07887 =
         0.04439    0.03243    0.00563    0.00806
AFIX  43
H15   2    0.684818    0.891292   -0.077684    11.00000   -1.20000
AFIX   0
C16   1    0.798723    0.907190    0.065302    11.00000    0.04928    0.06653 =
         0.04431    0.02434    0.01318    0.01245
AFIX  43
H16   2    0.704582    0.945790    0.096870    11.00000   -1.20000
AFIX   0
C17   1    1.057188    0.799308   -0.235931    11.00000    0.06020    0.06725 =
         0.04481    0.01921    0.01419    0.00336
C18   1    0.982427    0.753932   -0.349970    11.00000    0.07942    0.08631 =
         0.04423    0.02221    0.02077    0.00997
AFIX 137
H18A  2    0.999551    0.809843   -0.371815    11.00000   -1.50000
H18B  2    0.837534    0.719686   -0.368162    11.00000   -1.50000
H18C  2    1.062034    0.703034   -0.383402    11.00000   -1.50000
AFIX   0
C19   1    0.333206    0.755592    0.430529    11.00000    0.03444    0.04814 =
         0.03999    0.02136    0.00735   -0.00015
C20   1    0.136601    0.766614    0.396888    11.00000    0.03605    0.05498 =
         0.07848    0.03660    0.00737    0.00391
AFIX  43
H20   2    0.121510    0.827552    0.388799    11.00000   -1.20000
AFIX   0
C21   1   -0.037293    0.689256    0.375115    11.00000    0.03497    0.06718 =
         0.08502    0.03903    0.00505    0.00229
AFIX  43
H21   2   -0.168508    0.696696    0.350504    11.00000   -1.20000
AFIX   0
C22   1   -0.015454    0.601357    0.389985    11.00000    0.03922    0.05594 =
         0.06815    0.02520    0.00734   -0.00919
C23   1    0.175874    0.588318    0.423803    11.00000    0.05334    0.05386 =
         0.09233    0.04064    0.00626   -0.00180
AFIX  43
H23   2    0.189553    0.528022    0.433416    11.00000   -1.20000
AFIX   0
C24   1    0.349236    0.665822    0.443621    11.00000    0.03767    0.06059 =
         0.07804    0.03865    0.00458    0.00251
AFIX  43
H24   2    0.480363    0.656960    0.466448    11.00000   -1.20000
AFIX   0
C25   1   -0.259028    0.445948    0.305410    11.00000    0.13603    0.10605 =
         0.08080    0.02695    0.00490   -0.02317
C26   1   -0.460038    0.378371    0.298214    11.00000    0.07132    0.08361 =
         0.12625    0.04225    0.00079   -0.03228
AFIX 137
H26A  2   -0.467901    0.306371    0.250233    11.00000   -1.50000
H26B  2   -0.574165    0.403925    0.274828    11.00000   -1.50000
H26C  2   -0.467661    0.381243    0.364942    11.00000   -1.50000
HKLF 4
REM  ppc28                       New: P-1
REM R1 =  0.0804 for   2956 Fo > 4sig(Fo)  and  0.1133 for all   4566 data
REM    291 parameters refined using      0 restraints
END
WGHT      0.1382      0.4047
REM Highest difference peak  0.984,  deepest hole -0.512,  1-sigma level  0.058
Q1    1  -0.2959  0.5391  0.4578  11.00000  0.05    0.98
Q2    1  -0.1553  0.5039  0.2986  11.00000  0.05    0.72
Q3    1  -0.3271  0.4989  0.2370  11.00000  0.05    0.53
Q4    1  -0.3195  0.4803  0.3738  11.00000  0.05    0.49
Q5    1  -0.0132  0.5736  0.3234  11.00000  0.05    0.26
Q6    1   0.1903  0.5520  0.3542  11.00000  0.05    0.19
Q7    1   1.0976  0.7568 -0.3902  11.00000  0.05    0.19
Q8    1   1.0932  1.0443  0.4529  11.00000  0.05    0.19
Q9    1   0.9631  0.8228  0.0808  11.00000  0.05    0.18
Q10   1   0.9624  0.7218 -0.2166  11.00000  0.05    0.18
Q11   1   1.1939  0.9816  0.3573  11.00000  0.05    0.18
Q12   1   0.5341  0.8777  0.4300  11.00000  0.05    0.17
Q13   1   0.9264  0.6592 -0.3851  11.00000  0.05    0.17
Q14   1   0.4303  0.8187  0.4550  11.00000  0.05    0.17
Q15   1  -0.0550  0.6507  0.2875  11.00000  0.05    0.16
Q16   1   0.6011  0.8237  0.4080  11.00000  0.05    0.16
Q17   1  -0.5481  0.3665  0.2123  11.00000  0.05    0.16
Q18   1  -0.0809  0.4475  0.3636  11.00000  0.05    0.15
Q19   1   1.2802  1.0785  0.4356  11.00000  0.05    0.14
Q20   1   1.3996  1.1527  0.5019  11.00000  0.05    0.14
;
loop_
    _platon_squeeze_void_nr
    _platon_squeeze_void_average_x
    _platon_squeeze_void_average_y
    _platon_squeeze_void_average_z
    _platon_squeeze_void_volume
    _platon_squeeze_void_count_electrons
    _platon_squeeze_void_content
    1 0.076 0.500 1.000 215 64 ' '
_platon_squeeze_details
;
;
