# Supplementary material for: 5,10,15,20-Tetra­kis(4-acetyl­oxyphen­yl)porphyrin including an unknown solvate
Source: Acta Crystallogr Sect E Struct Rep Online. 2012 Nov 28;68(Pt 12):o3462–3. doi: 10.1107/S1600536812047332 (PMC3589037; doi:10.1107/S1600536812047332)
Supplement: Supplementary file 2 [file e-68-o3462-Isup2.hkl]

# 
# h,k,l, Fc-squared, Fo-squared, sigma(Fo-squared) and status flag 
# 
data_I
_shelx_title ' ppc28                       New: P-1' 
_shelx_refln_list_code          4 
_shelx_F_calc_maximum      165.89 
_exptl_crystal_F_000       442.00 
_reflns_d_resolution_high  0.8156 
 
loop_ 
 _symmetry_equiv_pos_as_xyz 
 'x, y, z' 
 '-x, -y, -z' 
 
_cell_length_a     6.6203 
_cell_length_b    14.1043 
_cell_length_c    14.4936 
_cell_angle_alpha 113.862 
_cell_angle_beta   97.771 
_cell_angle_gamma  98.060 
 
_shelx_F_squared_multiplier     1.000 
 
loop_ 
 _refln_index_h 
 _refln_index_k 
 _refln_index_l 
 _refln_F_squared_calc 
 _refln_F_squared_meas 
 _refln_F_squared_sigma 
 _refln_observed_status 
   1   0   0     4018.36     3707.78     20.08 o 
   2   0   0       40.25       28.15      0.92 o 
   3   0   0      439.53      388.06      3.76 o 
   4   0   0       22.07       14.31      2.05 o 
   5   0   0      105.05      103.38      4.31 o 
   6   0   0       16.49       13.04      2.62 o 
   7   0   0      103.05      108.47     10.91 o 
  -7   1   0       20.97       18.41      3.89 o 
  -6   1   0       18.35       17.87      3.44 o 
  -5   1   0      160.88      194.11      4.36 o 
  -4   1   0       92.26       90.23      2.22 o 
  -3   1   0       11.89        8.00      0.86 o 
  -2   1   0      109.53       96.18      1.99 o 
  -1   1   0      181.77      330.26      2.97 o 
   0   1   0     7167.21     7486.64     16.95 o 
   1   1   0        1.21        0.15      1.55 o 
   2   1   0       11.05        5.42      0.90 o 
   3   1   0      231.25      326.58      4.24 o 
   4   1   0       21.63       28.91      1.81 o 
   5   1   0       80.58       82.22      3.25 o 
   6   1   0      130.44      181.16      5.56 o 
   7   1   0       21.77       25.63      7.07 o 
  -7   2   0       36.23       25.58      4.21 o 
  -6   2   0      100.04      120.01      6.32 o 
  -5   2   0      211.05      184.87      4.27 o 
  -4   2   0       73.35       85.47      2.79 o 
  -3   2   0       85.26       56.54      1.81 o 
  -2   2   0     5722.49     5772.10     30.86 o 
  -1   2   0     4651.04     4191.34     22.56 o 
   0   2   0     1427.96     1207.20      2.12 o 
   1   2   0     6355.67     6243.64     24.16 o 
   2   2   0     1524.29     1687.29     13.14 o 
   3   2   0      657.72      639.45      6.23 o 
   4   2   0      486.34      477.76      5.65 o 
   5   2   0       89.53       72.57      3.31 o 
   6   2   0        0.01        0.41      1.87 o 
   7   2   0        1.48        1.52      3.05 o 
  -8   3   0        7.57        6.53      8.17 o 
  -7   3   0      133.22      148.56      7.47 o 
  -6   3   0      405.46      398.99      9.38 o 
  -5   3   0       13.58       21.37      1.90 o 
  -4   3   0       34.58       32.89      2.20 o 
  -3   3   0      131.72       89.52      2.10 o 
  -2   3   0        2.67        0.82      0.91 o 
  -1   3   0     1090.17     1384.58      8.11 o 
   0   3   0     4955.10     5569.35     43.80 o 
   1   3   0     2547.94     2740.89     25.03 o 
   2   3   0        0.01        4.60      0.73 o 
   3   3   0      285.69      273.86      3.78 o 
   4   3   0       16.25        9.88      1.19 o 
   5   3   0       21.81       26.63      1.88 o 
   6   3   0       14.35       10.33      2.92 o 
   7   3   0        3.24        4.00      3.85 o 
  -7   4   0       90.32       92.43      8.09 o 
  -6   4   0      150.98      162.08      7.55 o 
  -5   4   0       30.79       28.07      2.57 o 
  -4   4   0      170.74      158.53      3.03 o 
  -3   4   0       65.21       33.12      1.63 o 
  -2   4   0      756.32      696.48      5.07 o 
  -1   4   0     3558.35     3330.85     13.26 o 
   0   4   0      476.70      326.09      4.14 o 
   1   4   0      472.25      359.25      2.60 o 
   2   4   0      862.51     1153.08      7.33 o 
   3   4   0      125.04      151.77      2.74 o 
   4   4   0      244.85      256.13      5.76 o 
   5   4   0      297.21      302.95      6.81 o 
   6   4   0        4.87       13.85      4.28 o 
   7   4   0        0.46        3.52      6.04 o 
  -7   5   0       16.47       15.54      4.80 o 
  -6   5   0       17.69        8.83      2.64 o 
  -5   5   0      180.97      175.05      5.02 o 
  -4   5   0      137.56      140.18      3.76 o 
  -3   5   0      148.22      236.71      3.24 o 
  -2   5   0      642.76      585.94      5.15 o 
  -1   5   0      425.29      396.00      3.69 o 
   0   5   0      524.71      362.57      2.13 o 
   1   5   0       66.31       62.82      2.00 o 
   2   5   0      247.28      323.66      3.30 o 
   3   5   0        0.02        0.44      1.13 o 
   4   5   0      114.06      112.37      3.44 o 
   5   5   0       95.63       92.48      3.66 o 
   6   5   0        0.00        3.23      2.81 o 
  -7   6   0        4.20        6.70      3.28 o 
  -6   6   0       73.04       69.88      4.62 o 
  -5   6   0      153.20      140.60      4.57 o 
  -4   6   0        3.52        4.31      1.78 o 
  -3   6   0       43.45       33.61      1.29 o 
  -2   6   0      139.52      136.87      2.22 o 
  -1   6   0      384.81      440.08      4.13 o 
   0   6   0      146.06      102.39      2.02 o 
   1   6   0        3.67        0.97      1.34 o 
   2   6   0       73.21       56.45      2.02 o 
   3   6   0       10.48       10.23      1.35 o 
   4   6   0      122.48      125.85      3.80 o 
   5   6   0       17.34       18.47      2.24 o 
   6   6   0        1.85        2.35      3.90 o 
  -7   7   0       27.92       30.47      4.98 o 
  -6   7   0       32.63       26.00      3.95 o 
  -5   7   0        8.71        7.18      2.27 o 
  -4   7   0        0.02        1.02      1.58 o 
  -3   7   0       21.64       24.93      1.77 o 
  -2   7   0      253.75      196.85      2.68 o 
  -1   7   0       10.77       13.18      1.77 o 
   0   7   0       30.01       48.56      1.65 o 
   1   7   0        2.62        3.47      0.75 o 
   2   7   0      100.43       96.57      2.65 o 
   3   7   0       64.78       64.44      2.78 o 
   4   7   0       31.56       40.01      2.32 o 
   5   7   0      117.17      115.44      3.97 o 
   6   7   0       25.52       16.53      7.45 o 
  -7   8   0       14.17       13.89      4.35 o 
  -6   8   0        0.53        1.53      2.47 o 
  -5   8   0        0.01        2.24      2.49 o 
  -4   8   0       53.59       48.92      5.55 o 
  -3   8   0        1.65        3.07      1.39 o 
  -2   8   0      221.84      293.19      3.35 o 
  -1   8   0      263.54      271.02      3.23 o 
   0   8   0       13.37       23.36      1.34 o 
   1   8   0       23.73       30.67      1.58 o 
   2   8   0       28.77       28.03      1.58 o 
   3   8   0       93.90       78.98      2.92 o 
   4   8   0       19.41       29.54      2.21 o 
   5   8   0       14.51       13.10      3.21 o 
  -7   9   0        4.28        7.74      4.19 o 
  -6   9   0        1.18        4.07      2.86 o 
  -5   9   0        0.68        1.88      2.43 o 
  -4   9   0       30.07       30.74      3.18 o 
  -3   9   0       30.72       32.59      3.01 o 
  -2   9   0        0.08        0.56      1.08 o 
  -1   9   0        8.95       10.39      1.54 o 
   0   9   0      201.38      201.61      5.15 o 
   1   9   0        2.17        2.82      1.07 o 
   2   9   0      139.60      148.26      4.00 o 
   3   9   0        6.76       10.07      2.38 o 
   4   9   0        0.59        3.91      2.50 o 
   5   9   0        2.19        1.88      3.20 o 
  -7  10   0        3.93        6.54      5.13 o 
  -6  10   0        0.09        0.95      3.51 o 
  -5  10   0       27.84       23.96      4.21 o 
  -4  10   0        2.73        4.84      2.33 o 
  -3  10   0        8.64       15.00      2.58 o 
  -2  10   0       31.41       27.99      2.07 o 
  -1  10   0       77.77       62.16      1.99 o 
   0  10   0       81.33      101.23      2.76 o 
   1  10   0       97.93      107.94      2.80 o 
   2  10   0       33.82       38.59      2.47 o 
   3  10   0        2.74        1.15      1.64 o 
   4  10   0        0.00        2.68      2.99 o 
  -6  11   0        0.00        2.77      3.68 o 
  -5  11   0        8.36        4.26      3.19 o 
  -4  11   0        0.35        0.76      2.12 o 
  -3  11   0       21.13       17.69      2.51 o 
  -2  11   0        0.01        0.55      1.27 o 
  -1  11   0      110.48      110.66      3.10 o 
   0  11   0        0.29        0.69      1.09 o 
   1  11   0      176.96      197.43      4.28 o 
   2  11   0        0.54        1.03      1.51 o 
   3  11   0       17.05       25.53      2.81 o 
   4  11   0        0.00       10.60      5.76 o 
  -6  12   0        4.85        1.36      4.17 o 
  -5  12   0        4.00       11.96      3.75 o 
  -4  12   0       11.09       15.34      2.99 o 
  -3  12   0        0.99        0.88      1.98 o 
  -2  12   0        0.36        0.06      1.76 o 
  -1  12   0       11.70       17.81      1.80 o 
   0  12   0       11.00       15.83      1.90 o 
   1  12   0       35.28       34.56      2.22 o 
   2  12   0        6.43        4.80      1.81 o 
   3  12   0        4.49        7.85      2.22 o 
  -5  13   0        7.47       21.82      7.79 o 
  -4  13   0        0.00        2.04      2.45 o 
  -3  13   0        0.55        1.15      1.78 o 
  -2  13   0       13.08       10.97      2.40 o 
  -1  13   0        0.01        0.79      1.51 o 
   0  13   0        3.79        2.55      1.29 o 
   1  13   0        6.66        5.62      1.85 o 
   2  13   0       17.87       15.56      2.79 o 
   3  13   0        5.72        0.33      6.67 o 
  -5  14   0        0.33        1.22      3.69 o 
  -4  14   0        0.70        3.92      2.63 o 
  -3  14   0        0.02        2.38      3.61 o 
  -2  14   0        0.20        0.40      2.66 o 
  -1  14   0        0.01        0.40      1.91 o 
   0  14   0       36.77       35.37      3.46 o 
   1  14   0        0.97        1.75      2.25 o 
   2  14   0        8.33        8.03      4.61 o 
  -4  15   0        0.02        4.76      6.84 o 
  -3  15   0        4.39        0.39      6.26 o 
  -2  15   0        7.11        8.63      7.21 o 
  -1  15   0        7.71        4.72      2.51 o 
   0  15   0       11.91        9.98      3.85 o 
   1 -16   1        0.25        4.19      3.64 o 
   2 -16   1        2.79       10.63      5.36 o 
  -1 -15   1        2.11        0.04      3.21 o 
   0 -15   1        2.25        2.26      2.41 o 
   1 -15   1        0.75        4.72      3.37 o 
   2 -15   1        0.56        1.26      3.93 o 
   3 -15   1        0.15        1.19      6.56 o 
   4 -15   1        0.00        0.40      3.23 o 
  -2 -14   1        4.49        3.43      3.06 o 
  -1 -14   1        0.13        0.36      2.13 o 
   0 -14   1       13.48        8.28      2.34 o 
   1 -14   1       10.65       16.87      2.39 o 
   2 -14   1       10.45        7.12      2.81 o 
   3 -14   1        3.88        0.71      1.99 o 
   4 -14   1        3.95        1.05      2.78 o 
   5 -14   1        0.43        5.93      4.06 o 
  -3 -13   1        0.20        2.72      4.34 o 
  -2 -13   1        0.92        0.66      2.16 o 
  -1 -13   1       22.25       18.58      2.60 o 
   0 -13   1       58.58       56.60      2.68 o 
   1 -13   1       13.98       10.55      1.82 o 
   2 -13   1       12.87        8.32      2.73 o 
   3 -13   1        0.09        0.28      2.00 o 
   4 -13   1        1.26        1.83      2.83 o 
   5 -13   1        0.00        4.10      3.50 o 
  -4 -12   1        0.00        0.03      4.60 o 
  -3 -12   1        0.01        0.76      2.43 o 
  -2 -12   1        2.56        1.18      1.66 o 
  -1 -12   1       24.47       14.97      1.54 o 
   0 -12   1        4.29        6.68      1.47 o 
   1 -12   1        7.52        3.67      1.60 o 
   2 -12   1        1.35        2.79      1.58 o 
   3 -12   1        7.68        4.55      2.35 o 
   4 -12   1        5.05        8.06      3.14 o 
   5 -12   1       14.12       21.58      4.09 o 
   6 -12   1        0.96        3.54      3.65 o 
  -4 -11   1        2.72        6.62      9.08 o 
  -3 -11   1        8.46       11.14      2.68 o 
  -2 -11   1       27.02       43.14      1.68 o 
  -1 -11   1        3.15        4.49      1.17 o 
   0 -11   1       24.37       23.83      1.75 o 
   1 -11   1        1.95        1.92      1.32 o 
   2 -11   1       28.18       23.12      1.87 o 
   3 -11   1        0.01        0.71      1.96 o 
   4 -11   1       40.70       68.85      5.94 o 
   5 -11   1        0.10        0.26      3.12 o 
   6 -11   1        1.02        5.36      3.82 o 
  -5 -10   1        0.34        0.00      3.03 o 
  -4 -10   1       54.64       44.28      4.33 o 
  -3 -10   1        3.44        2.24      1.18 o 
  -2 -10   1       15.47       17.69      1.87 o 
  -1 -10   1       27.78       32.82      1.86 o 
   0 -10   1       21.18       28.56      1.64 o 
   1 -10   1       84.92      102.48      2.82 o 
   2 -10   1        0.33        0.67      1.44 o 
   3 -10   1       23.61       24.21      2.96 o 
   4 -10   1        3.91        5.22      2.58 o 
   5 -10   1        0.23        1.88      2.53 o 
   6 -10   1        5.62        4.98      3.20 o 
   7 -10   1        0.21        2.37      3.68 o 
  -5  -9   1        6.02        1.28      2.20 o 
  -4  -9   1        0.26        1.92      1.50 o 
  -3  -9   1       32.06       42.07      2.24 o 
  -2  -9   1       45.68       51.60      1.87 o 
  -1  -9   1       24.61       32.06      1.41 o 
   0  -9   1       15.89        8.01      1.13 o 
   1  -9   1        4.11        1.30      1.02 o 
   2  -9   1        4.83        7.75      1.64 o 
   3  -9   1        0.01        0.14      1.64 o 
   4  -9   1      344.11      363.18      7.67 o 
   5  -9   1       85.90       88.57      4.99 o 
   6  -9   1       19.90       21.61      4.32 o 
   7  -9   1        0.08        1.59      3.56 o 
  -6  -8   1        1.74        3.49      6.04 o 
  -5  -8   1        0.12        1.83      1.79 o 
  -4  -8   1      133.48      127.83      4.67 o 
  -3  -8   1        0.76        1.05      1.27 o 
  -2  -8   1      223.72      223.73      3.14 o 
  -1  -8   1       37.62       25.80      1.94 o 
   0  -8   1       38.03       32.25      1.47 o 
   1  -8   1      148.07      121.94      2.56 o 
   2  -8   1      224.70      212.80      3.80 o 
   3  -8   1      143.38      151.91      3.80 o 
   4  -8   1       63.55       66.96      3.09 o 
   5  -8   1       54.36       52.00      3.55 o 
   6  -8   1       14.27       10.82      3.23 o 
   7  -8   1       38.54       42.71      5.29 o 
  -6  -7   1        6.87        4.40      6.34 o 
  -5  -7   1        4.14       10.78      2.08 o 
  -4  -7   1        1.59        5.16      1.70 o 
  -3  -7   1       18.94       26.29      2.01 o 
  -2  -7   1       47.47       63.10      2.97 o 
  -1  -7   1      264.40      328.41      2.41 o 
   0  -7   1        6.50       13.43      0.66 o 
   1  -7   1       33.70       44.34      1.25 o 
   2  -7   1     1240.40     1234.55      8.48 o 
   3  -7   1       12.84       21.48      1.44 o 
   4  -7   1      101.22       93.15      3.54 o 
   5  -7   1        0.05        0.86      1.99 o 
   6  -7   1        0.00        1.39      2.47 o 
   7  -7   1       53.41       51.84      5.05 o 
  -6  -6   1        0.28        1.33      3.52 o 
  -5  -6   1        0.30        2.73      2.08 o 
  -4  -6   1       57.06       61.93      3.87 o 
  -3  -6   1        6.68       12.08      1.67 o 
  -2  -6   1      262.35      276.75      4.25 o 
  -1  -6   1      768.25      665.79      8.37 o 
   0  -6   1      718.57      652.77      5.35 o 
   1  -6   1      960.05     1056.70      6.16 o 
   2  -6   1      608.56      721.02      5.07 o 
   3  -6   1      175.47      113.86      2.64 o 
   4  -6   1       56.69       45.20      2.51 o 
   5  -6   1        7.88        6.16      2.12 o 
   6  -6   1       53.94       57.19      4.76 o 
   7  -6   1       20.16       16.43      4.45 o 
  -7  -5   1        0.42        3.65      6.15 o 
  -6  -5   1        0.25        2.47      2.64 o 
  -5  -5   1       15.12       24.34      3.23 o 
  -4  -5   1       52.41       46.75      2.83 o 
  -3  -5   1       37.05       39.86      2.20 o 
  -2  -5   1     1491.41     1485.88      9.18 o 
  -1  -5   1      598.52      761.24      3.04 o 
   0  -5   1      139.74      180.51      2.38 o 
   1  -5   1      415.57      490.89      2.79 o 
   2  -5   1      945.35      790.20      6.14 o 
   3  -5   1     1042.49     1150.08      9.77 o 
   4  -5   1       80.12       78.71      2.56 o 
   5  -5   1        8.71        7.32      2.09 o 
   6  -5   1      219.03      190.65      6.22 o 
   7  -5   1       39.13       44.81      7.74 o 
  -7  -4   1       17.76        9.94      6.78 o 
  -6  -4   1       11.92       12.68      6.10 o 
  -5  -4   1        2.11        8.75      1.66 o 
  -4  -4   1       69.15       72.18      2.50 o 
  -3  -4   1       12.00        9.95      1.11 o 
  -2  -4   1     2051.91     2369.47     16.02 o 
  -1  -4   1      969.63     1132.59      6.04 o 
   0  -4   1      773.26      670.54      3.14 o 
   1  -4   1    13464.55    12002.73     53.36 o 
   2  -4   1        2.30        0.89      0.82 o 
   3  -4   1        1.72        4.06      1.14 o 
   4  -4   1       14.08       10.25      1.49 o 
   5  -4   1        3.44        3.93      1.56 o 
   6  -4   1        0.00        2.17      2.47 o 
   7  -4   1        0.35        2.34      3.20 o 
  -7  -3   1        6.86        9.67      4.00 o 
  -6  -3   1       59.90       63.09      4.24 o 
  -5  -3   1      191.04      223.56      5.41 o 
  -4  -3   1      155.49      184.47      5.52 o 
  -3  -3   1      555.60      540.05      5.46 o 
  -2  -3   1      745.69      930.60      7.54 o 
  -1  -3   1     2438.48     2421.46     28.33 o 
   0  -3   1     1755.82     1809.92     20.86 o 
   1  -3   1    27520.67    28818.77    120.17 o 
   2  -3   1      447.20      490.97      3.31 o 
   3  -3   1       15.19       25.43      1.35 o 
   4  -3   1       75.94       42.12      1.90 o 
   5  -3   1        3.51        1.71      1.56 o 
   6  -3   1        5.85        1.32      2.69 o 
   7  -3   1       42.38       48.47      6.56 o 
  -7  -2   1       10.55        6.18      2.75 o 
  -6  -2   1       22.91       20.74      3.11 o 
  -5  -2   1       72.59       44.63      3.37 o 
  -4  -2   1      150.67      196.01      3.84 o 
  -3  -2   1     1049.28     1082.59      9.18 o 
  -2  -2   1     1168.47     1146.36      8.61 o 
  -1  -2   1        0.34        0.18      4.40 o 
   0  -2   1     2265.43     2297.27      3.18 o 
   1  -2   1      476.01      413.80      3.88 o 
   2  -2   1     2688.26     2584.90     15.94 o 
   3  -2   1      269.10      281.11      2.66 o 
   4  -2   1      137.20      196.48      3.22 o 
   5  -2   1        1.16        0.44      1.38 o 
   6  -2   1       82.79       70.16      4.48 o 
   7  -2   1       12.29       11.75      4.91 o 
  -7  -1   1        2.34        3.17      3.52 o 
  -6  -1   1      131.56      151.29      5.47 o 
  -5  -1   1        0.46        3.43      1.69 o 
  -4  -1   1        2.38        4.77      1.32 o 
  -3  -1   1      141.34      159.43      2.15 o 
  -2  -1   1        8.83        0.21      0.79 o 
  -1  -1   1     4847.39     4725.10     11.80 o 
   0  -1   1      783.89      729.96      5.60 o 
   1  -1   1     2905.10     2684.69     14.15 o 
   2  -1   1      115.67      112.87      2.15 o 
   3  -1   1       46.73       35.28      1.20 o 
   4  -1   1       96.66       82.44      2.63 o 
   5  -1   1       78.69       70.07      3.94 o 
   6  -1   1        1.55        3.72      2.08 o 
   7  -1   1        6.22        7.14      2.74 o 
  -7   0   1       10.56        8.63      4.08 o 
  -6   0   1      812.71      857.18     21.43 o 
  -5   0   1      927.19      815.50      9.49 o 
  -4   0   1       58.48       53.27      2.21 o 
  -3   0   1      299.19      283.97      3.48 o 
  -2   0   1        5.10        4.73      0.66 o 
  -1   0   1      161.65      274.86      5.33 o 
   0   0   1     5753.32     6466.85     10.10 o 
   1   0   1     4442.32     4667.14     25.74 o 
   2   0   1        1.18        0.88      0.78 o 
   3   0   1       42.98       39.83      1.65 o 
   4   0   1       63.32       53.83      2.14 o 
   5   0   1      119.98      118.71      3.90 o 
   6   0   1        1.69        3.34      2.41 o 
   7   0   1       10.89        7.85      2.85 o 
  -7   1   1        0.84        3.95      3.08 o 
  -6   1   1       17.26       18.49      3.62 o 
  -5   1   1      111.48      131.30      3.40 o 
  -4   1   1       55.21       82.16      2.65 o 
  -3   1   1       44.08       70.49      1.64 o 
  -2   1   1       14.30       27.48      1.56 o 
  -1   1   1     2586.04     2516.82     12.12 o 
   0   1   1     1720.60     2029.61     20.23 o 
   1   1   1      292.05      280.67      2.69 o 
   2   1   1       72.41       64.35      1.86 o 
   3   1   1       19.56       39.90      1.43 o 
   4   1   1        4.44        3.18      1.35 o 
   5   1   1      561.40      599.69      9.41 o 
   6   1   1      164.67      182.79      5.61 o 
   7   1   1       35.94       44.03      7.93 o 
  -8   2   1       43.64       71.04     12.68 o 
  -7   2   1       10.19       10.58      3.78 o 
  -6   2   1       36.63       32.90      3.70 o 
  -5   2   1        0.27        0.88      1.38 o 
  -4   2   1       65.60       45.92      1.98 o 
  -3   2   1        9.73        1.46      0.82 o 
  -2   2   1      312.26      399.02      4.29 o 
  -1   2   1     3089.29     3118.33     15.81 o 
   0   2   1        5.28       55.61      3.86 o 
   1   2   1      111.68      147.14      1.00 o 
   2   2   1      168.23      156.93      1.98 o 
   3   2   1       80.60       58.80      1.80 o 
   4   2   1        1.64        0.59      1.14 o 
   5   2   1        1.47        4.13      1.25 o 
   6   2   1        4.69        5.51      2.62 o 
   7   2   1        2.64        4.04      4.03 o 
  -8   3   1        5.30        0.14      7.09 o 
  -7   3   1       19.85       15.56      3.82 o 
  -6   3   1       19.02       22.62      2.99 o 
  -5   3   1      128.65      133.48      4.87 o 
  -4   3   1       13.34       22.25      1.39 o 
  -3   3   1      291.09      235.83      3.33 o 
  -2   3   1      134.29      126.27      2.42 o 
  -1   3   1     2929.21     3049.79     15.35 o 
   0   3   1     1339.51     1054.99     12.53 o 
   1   3   1       87.43       86.41      2.85 o 
   2   3   1       26.18       37.66      0.95 o 
   3   3   1      200.61      199.77      3.14 o 
   4   3   1      196.78      195.43      6.12 o 
   5   3   1       31.51       37.55      3.03 o 
   6   3   1       76.60       81.07      4.74 o 
   7   3   1        0.80        0.03      4.04 o 
  -8   4   1        0.01        0.03      6.89 o 
  -7   4   1        0.08        0.54      3.08 o 
  -6   4   1       42.47       63.17      4.00 o 
  -5   4   1        9.85        5.81      2.00 o 
  -4   4   1       60.84       57.10      2.11 o 
  -3   4   1      238.41      227.54      3.37 o 
  -2   4   1      961.11     1037.63      5.71 o 
  -1   4   1     1859.51     1575.26      7.66 o 
   0   4   1       73.58       40.89      2.22 o 
   1   4   1      237.13      204.91      1.83 o 
   2   4   1       27.75       42.01      1.26 o 
   3   4   1       35.04       43.36      1.67 o 
   4   4   1       26.25       28.74      4.19 o 
   5   4   1       37.74       45.27      3.24 o 
   6   4   1       41.80       53.02      3.72 o 
  -7   5   1        5.34        4.43      2.70 o 
  -6   5   1       68.61       57.56      4.26 o 
  -5   5   1       22.72       25.80      2.67 o 
  -4   5   1        0.05        1.25      1.29 o 
  -3   5   1        0.14        4.14      0.93 o 
  -2   5   1      703.01      631.33      5.81 o 
  -1   5   1      104.98      126.35      1.84 o 
   0   5   1       11.13       14.46      1.54 o 
   1   5   1      535.19      713.41      7.63 o 
   2   5   1      221.68      274.35      3.60 o 
   3   5   1        0.19        0.23      0.96 o 
   4   5   1        7.76       10.49      1.56 o 
   5   5   1        6.94        2.76      1.60 o 
   6   5   1        6.37        0.87      2.16 o 
  -7   6   1        1.99        0.06      2.71 o 
  -6   6   1        0.00        1.68      2.41 o 
  -5   6   1       19.67       14.42      2.83 o 
  -4   6   1        0.73        1.49      1.58 o 
  -3   6   1       19.34       36.81      1.77 o 
  -2   6   1        7.69       10.49      1.18 o 
  -1   6   1        7.71       11.63      1.08 o 
   0   6   1       66.24       76.73      1.07 o 
   1   6   1      133.50      124.61      2.73 o 
   2   6   1       18.91       14.92      1.44 o 
   3   6   1       15.15       20.66      2.34 o 
   4   6   1        7.09        5.62      1.34 o 
   5   6   1        0.00        1.11      1.48 o 
   6   6   1        0.86        1.14      3.35 o 
  -7   7   1        1.09        4.76      5.42 o 
  -6   7   1        0.46        2.48      2.68 o 
  -5   7   1        1.44        2.92      2.41 o 
  -4   7   1        1.27        0.52      1.68 o 
  -3   7   1       14.00        8.56      1.45 o 
  -2   7   1       53.92       66.62      1.23 o 
  -1   7   1      739.91      703.83      6.76 o 
   0   7   1      148.74      138.51      2.03 o 
   1   7   1        2.68        1.44      0.76 o 
   2   7   1      221.01      225.30      5.22 o 
   3   7   1        9.53       10.93      1.91 o 
   4   7   1       72.21       56.50      4.21 o 
   5   7   1        0.45        1.11      2.56 o 
   6   7   1        6.49        6.64      6.48 o 
  -7   8   1        1.23        3.22      3.47 o 
  -6   8   1        2.75        1.51      2.69 o 
  -5   8   1        0.76        4.30      2.67 o 
  -4   8   1        4.54        4.87      1.98 o 
  -3   8   1        3.47        4.07      1.72 o 
  -2   8   1       77.12       69.01      1.97 o 
  -1   8   1        0.00        2.16      1.13 o 
   0   8   1      252.01      263.08      3.01 o 
   1   8   1        2.84        1.87      0.95 o 
   2   8   1       47.18       49.23      2.21 o 
   3   8   1        3.78        5.69      1.93 o 
   4   8   1        4.02        2.05      2.26 o 
   5   8   1        3.81        0.58      3.05 o 
  -7   9   1        0.29        6.71      3.83 o 
  -6   9   1       29.18       35.17      4.81 o 
  -5   9   1        8.91       13.74      3.83 o 
  -4   9   1       16.83       17.05      3.02 o 
  -3   9   1        0.90        1.10      1.71 o 
  -2   9   1        0.41        1.22      0.91 o 
  -1   9   1        2.45        6.71      1.17 o 
   0   9   1       18.69       19.11      1.60 o 
   1   9   1        2.16        1.18      1.12 o 
   2   9   1      128.38      113.89      3.23 o 
   3   9   1      184.27      209.32      5.81 o 
   4   9   1        5.41        8.33      3.03 o 
   5   9   1        3.04        1.00      5.48 o 
  -7  10   1        9.94       14.95      8.42 o 
  -6  10   1        7.04        2.62      3.51 o 
  -5  10   1       25.55       24.37      4.00 o 
  -4  10   1       44.83       58.71      4.13 o 
  -3  10   1        3.52        3.89      2.03 o 
  -2  10   1        0.29        1.38      1.42 o 
  -1  10   1        1.04        2.87      1.12 o 
   0  10   1       12.82       12.72      1.38 o 
   1  10   1       51.15       52.35      2.25 o 
   2  10   1       16.42       22.60      2.28 o 
   3  10   1        7.24        1.61      1.67 o 
   4  10   1       14.38       15.48      6.64 o 
  -6  11   1        0.00        0.73      3.59 o 
  -5  11   1       31.83       24.49      4.37 o 
  -4  11   1        0.04        2.10      2.30 o 
  -3  11   1        4.28        8.74      2.20 o 
  -2  11   1        7.15        3.04      1.82 o 
  -1  11   1        2.31        6.42      1.35 o 
   0  11   1        5.05        4.70      1.64 o 
   1  11   1      224.91      208.11      4.15 o 
   2  11   1        5.58        9.02      1.73 o 
   3  11   1       14.79       24.15      2.54 o 
   4  11   1        1.65        8.42      5.68 o 
  -6  12   1        1.09        1.72      7.20 o 
  -5  12   1        3.49        1.45      3.04 o 
  -4  12   1        2.62        0.90      2.13 o 
  -3  12   1        0.33        1.78      2.84 o 
  -2  12   1        8.12       11.57      2.23 o 
  -1  12   1       11.48        9.71      1.37 o 
   0  12   1      102.16       87.44      3.35 o 
   1  12   1       10.65       14.16      1.92 o 
   2  12   1       40.46       34.64      2.24 o 
   3  12   1       16.85       10.93      3.17 o 
  -5  13   1        4.84        7.34      3.73 o 
  -4  13   1        1.26        3.39      2.45 o 
  -3  13   1        2.13        2.33      2.90 o 
  -2  13   1        0.87        2.55      1.98 o 
  -1  13   1        0.20        1.31      1.40 o 
   0  13   1        0.64        3.68      1.66 o 
   1  13   1       13.84        9.40      2.18 o 
   2  13   1       36.98       43.02      5.18 o 
  -4  14   1        0.03        0.00      4.87 o 
  -3  14   1        4.00        0.03      5.68 o 
  -2  14   1       21.06       21.12      3.81 o 
  -1  14   1        4.96        2.14      2.39 o 
   0  14   1       21.88       26.14      3.05 o 
   1  14   1        6.06       13.18      6.08 o 
  -3  15   1        7.33        0.03      6.34 o 
  -2  15   1        6.47        9.63      7.25 o 
  -1  15   1       15.41       10.21      3.89 o 
   0 -16   2        3.04        4.15      4.09 o 
   1 -16   2        0.19        0.18      3.31 o 
   2 -16   2        3.36        1.83      4.06 o 
   3 -16   2        4.75        2.69      7.25 o 
  -1 -15   2        0.40        0.06      2.30 o 
   0 -15   2        0.19        2.10      2.04 o 
   1 -15   2        0.60        3.06      3.35 o 
   2 -15   2        1.53        0.22      2.89 o 
   3 -15   2        0.53        0.95      2.48 o 
   4 -15   2        0.16        0.38      3.39 o 
  -2 -14   2        2.53        3.58      2.55 o 
  -1 -14   2       10.80        8.16      2.10 o 
   0 -14   2        8.85       10.05      1.93 o 
   1 -14   2        0.97        2.41      1.96 o 
   2 -14   2        4.46        4.55      1.72 o 
   3 -14   2        0.89        3.96      2.21 o 
   4 -14   2        2.90        3.36      2.99 o 
   5 -14   2        0.71        1.04      3.71 o 
  -3 -13   2       13.97        8.26      3.75 o 
  -2 -13   2       35.40       38.38      2.83 o 
  -1 -13   2        3.46        4.74      1.54 o 
   0 -13   2        5.55        5.21      1.65 o 
   1 -13   2       12.66        7.37      1.94 o 
   2 -13   2        0.00        3.46      1.88 o 
   3 -13   2        0.00        2.96      2.29 o 
   4 -13   2        1.53        0.63      2.95 o 
   5 -13   2        4.16        1.49      3.44 o 
   6 -13   2        1.20        4.57      6.92 o 
  -4 -12   2        0.00        0.71      3.21 o 
  -3 -12   2        1.12        5.62      2.74 o 
  -2 -12   2       28.19       19.80      2.19 o 
  -1 -12   2      139.04      134.95      3.91 o 
   0 -12   2       23.87       34.26      2.22 o 
   1 -12   2        3.41        4.83      1.60 o 
   2 -12   2        0.07        0.86      1.48 o 
   3 -12   2        0.02        3.06      2.29 o 
   4 -12   2        0.44        7.31      3.15 o 
   5 -12   2       62.15       49.92      5.47 o 
   6 -12   2        0.60        2.03      4.75 o 
  -4 -11   2        1.52        0.00      2.08 o 
  -3 -11   2       33.38       49.98      2.81 o 
  -2 -11   2        8.05        5.84      1.64 o 
  -1 -11   2      119.19      148.38      3.18 o 
   0 -11   2       45.38       28.96      2.41 o 
   1 -11   2        0.81        1.49      1.17 o 
   2 -11   2        4.86        4.96      1.69 o 
   3 -11   2       15.32       13.66      2.83 o 
   4 -11   2       47.59       44.46      4.53 o 
   5 -11   2        5.66       11.04      4.78 o 
   6 -11   2        0.73        2.75      3.23 o 
  -5 -10   2        0.21        7.65      3.91 o 
  -4 -10   2       15.28       19.41      2.73 o 
  -3 -10   2        7.13        6.18      1.76 o 
  -2 -10   2        7.68       10.38      1.80 o 
  -1 -10   2       53.56       50.84      2.48 o 
   0 -10   2       16.82       26.58      1.72 o 
   1 -10   2        9.36       11.60      1.39 o 
   2 -10   2       11.17        8.18      1.52 o 
   3 -10   2       48.60       52.04      3.76 o 
   4 -10   2       54.67       60.25      5.97 o 
   5 -10   2        0.44        3.83      2.61 o 
   6 -10   2        0.01        3.66      3.35 o 
   7 -10   2        1.70        4.90      3.75 o 
  -5  -9   2        0.27        4.85      2.48 o 
  -4  -9   2       14.33       13.16      2.12 o 
  -3  -9   2      108.18      119.65      3.80 o 
  -2  -9   2       85.03       82.24      3.20 o 
  -1  -9   2      272.02      323.05      5.24 o 
   0  -9   2       16.07       13.65      1.05 o 
   1  -9   2      100.82       98.37      2.00 o 
   2  -9   2       74.83       92.99      2.86 o 
   3  -9   2      515.49      494.22      7.23 o 
   4  -9   2      102.98      101.55      4.09 o 
   5  -9   2       14.00       12.39      2.69 o 
   6  -9   2        0.89        3.88      3.45 o 
   7  -9   2        0.17        1.00      3.58 o 
  -6  -8   2        0.35        7.95      6.37 o 
  -5  -8   2        4.14        1.30      2.09 o 
  -4  -8   2       14.38        5.15      1.81 o 
  -3  -8   2        0.56        1.19      1.50 o 
  -2  -8   2       14.76        9.45      1.38 o 
  -1  -8   2      297.22      261.93      2.63 o 
   0  -8   2        1.25        1.44      0.61 o 
   1  -8   2       13.52       16.97      1.07 o 
   2  -8   2      610.47      625.40      6.34 o 
   3  -8   2      687.02      659.55      8.07 o 
   4  -8   2       53.73       52.88      3.72 o 
   5  -8   2       84.58       83.92      4.09 o 
   6  -8   2        2.37        3.01      2.30 o 
   7  -8   2       20.14       14.26      4.34 o 
  -6  -7   2        2.17        0.22      4.84 o 
  -5  -7   2       25.00       15.16      2.74 o 
  -4  -7   2       96.99       79.81      3.44 o 
  -3  -7   2      113.72      107.29      4.59 o 
  -2  -7   2       88.00       94.13      1.95 o 
  -1  -7   2      111.95      141.62      3.34 o 
   0  -7   2      188.44      196.96      2.11 o 
   1  -7   2       36.67       34.84      1.22 o 
   2  -7   2     3638.57     3251.83     18.23 o 
   3  -7   2       82.66       78.79      2.70 o 
   4  -7   2        1.96        2.04      1.77 o 
   5  -7   2        3.25        4.63      2.08 o 
   6  -7   2       17.36        9.70      2.87 o 
   7  -7   2        0.13        0.98      3.29 o 
  -6  -6   2        0.31        4.18      3.20 o 
  -5  -6   2      208.94      236.13      7.98 o 
  -4  -6   2       29.60       33.28      2.83 o 
  -3  -6   2      425.43      477.23      5.41 o 
  -2  -6   2      761.19      695.25      7.46 o 
  -1  -6   2      992.12     1047.10     11.37 o 
   0  -6   2        0.97        0.41      0.55 o 
   1  -6   2      204.19      240.82      2.78 o 
   2  -6   2     1809.64     1999.53     12.61 o 
   3  -6   2      223.68      216.35      3.24 o 
   4  -6   2       17.13       17.52      2.01 o 
   5  -6   2      148.29      148.30      4.69 o 
   6  -6   2        2.61        3.99      2.47 o 
   7  -6   2        2.22        3.59      3.24 o 
  -7  -5   2       16.35       15.72      8.03 o 
  -6  -5   2       18.58       15.71      1.91 o 
  -5  -5   2       24.18       34.17      2.65 o 
  -4  -5   2      129.82      138.44      4.02 o 
  -3  -5   2      261.82      303.36      3.95 o 
  -2  -5   2      128.50      175.27      3.39 o 
  -1  -5   2      135.62      106.59      1.48 o 
   0  -5   2     1248.71     1099.04      6.70 o 
   1  -5   2     1230.34     1376.99      6.95 o 
   2  -5   2      243.05      195.55      2.36 o 
   3  -5   2      741.94      664.73      5.51 o 
   4  -5   2      161.46      157.94      3.71 o 
   5  -5   2      202.24      192.36      4.55 o 
   6  -5   2        7.58        9.52      2.87 o 
   7  -5   2        0.49        1.58      3.22 o 
  -7  -4   2       18.43       16.17      2.97 o 
  -6  -4   2        7.23        8.75      3.37 o 
  -5  -4   2      117.39       94.80      3.94 o 
  -4  -4   2      155.53      214.95      5.24 o 
  -3  -4   2       17.29       17.33      1.24 o 
  -2  -4   2       57.12       81.36      2.19 o 
  -1  -4   2       25.84       18.64      3.09 o 
   0  -4   2     3050.16     3295.97     11.31 o 
   1  -4   2       70.24       63.18      1.36 o 
   2  -4   2        0.15        1.40      0.91 o 
   3  -4   2      622.68      548.34      4.42 o 
   4  -4   2        6.94       13.66      1.44 o 
   5  -4   2       59.87       59.35      2.91 o 
   6  -4   2       28.75       19.66      3.59 o 
   7  -4   2       15.49       16.30      6.05 o 
  -7  -3   2        7.49        8.19      3.26 o 
  -6  -3   2        0.00        2.70      2.30 o 
  -5  -3   2      721.98      768.34     12.04 o 
  -4  -3   2      538.67      493.15      6.38 o 
  -3  -3   2        1.49        2.69      1.00 o 
  -2  -3   2     1501.41     1352.32     10.53 o 
  -1  -3   2     2122.23     2285.10     26.27 o 
   0  -3   2      441.33      448.32      5.76 o 
   1  -3   2     4649.58     4605.02     23.03 o 
   2  -3   2      153.71      169.58      2.62 o 
   3  -3   2       83.06      107.44      2.95 o 
   4  -3   2        4.99       16.53      1.45 o 
   5  -3   2       51.54       48.65      2.65 o 
   6  -3   2        6.81        5.96      2.65 o 
   7  -3   2       18.29       16.99      3.91 o 
  -7  -2   2       15.26       14.56      3.81 o 
  -6  -2   2      119.74      134.92      6.14 o 
  -5  -2   2        2.06        2.53      1.68 o 
  -4  -2   2      176.89      231.46      4.17 o 
  -3  -2   2      751.03      930.39      7.39 o 
  -2  -2   2      265.82      405.49      4.47 o 
  -1  -2   2      662.04      851.45      7.43 o 
   0  -2   2      776.10      853.32      2.00 o 
   1  -2   2      853.33      851.43      5.58 o 
   2  -2   2        0.67        0.60      0.80 o 
   3  -2   2      394.42      388.72      4.77 o 
   4  -2   2        0.11        1.67      1.09 o 
   5  -2   2        0.40        1.84      1.48 o 
   6  -2   2       50.66       54.21      3.90 o 
   7  -2   2        0.72        4.61      2.63 o 
  -7  -1   2       79.67       71.14      6.48 o 
  -6  -1   2       15.31       15.37      3.30 o 
  -5  -1   2      114.76      103.30      3.51 o 
  -4  -1   2      157.58      136.71      3.42 o 
  -3  -1   2       32.74       39.57      1.63 o 
  -2  -1   2      585.57      499.60      4.03 o 
  -1  -1   2       87.60      110.03      7.22 o 
   0  -1   2     2099.37     2117.83      6.10 o 
   1  -1   2      571.49      576.57      3.98 o 
   2  -1   2       33.66       27.36      1.44 o 
   3  -1   2      618.35      645.62      4.68 o 
   4  -1   2      207.47      210.54      3.30 o 
   5  -1   2       37.28       31.51      2.30 o 
   6  -1   2        0.00        0.84      1.78 o 
   7  -1   2       15.27       14.09      3.43 o 
  -7   0   2       50.38       34.96     11.06 o 
  -6   0   2       10.73        7.24      3.61 o 
  -5   0   2      310.07      321.88      5.43 o 
  -4   0   2       30.41       19.63      1.62 o 
  -3   0   2        2.76        1.46      0.82 o 
  -2   0   2        4.10       17.15      2.15 o 
  -1   0   2      340.73      326.20      4.95 o 
   0   0   2     1784.68     1619.73      3.12 o 
   1   0   2      186.01      241.11      2.10 o 
   2   0   2      286.08      247.70      2.08 o 
   3   0   2        2.58        2.00      0.70 o 
   4   0   2      100.25      100.53      2.82 o 
   5   0   2      145.71      140.91      3.79 o 
   6   0   2        1.13        2.65      1.59 o 
   7   0   2        2.36        0.25      3.32 o 
  -8   1   2        9.21        0.06      6.84 o 
  -7   1   2       24.92       25.05     12.36 o 
  -6   1   2       36.76       37.33      4.27 o 
  -5   1   2       76.32       66.00      2.83 o 
  -4   1   2       16.49       50.45      1.87 o 
  -3   1   2      311.48      359.44      3.79 o 
  -2   1   2       40.28       52.02      2.49 o 
  -1   1   2     3260.19     3494.09     21.94 o 
   1   1   2       13.25       26.39      1.22 o 
   2   1   2      560.17      638.33      4.80 o 
   3   1   2       81.71       66.74      1.94 o 
   4   1   2       47.49       37.28      1.91 o 
   5   1   2       24.45       24.11      1.61 o 
   6   1   2        0.03        3.80      2.53 o 
   7   1   2        8.63       10.85      7.17 o 
  -8   2   2        7.82       12.68      8.14 o 
  -7   2   2        6.10        6.41      3.37 o 
  -6   2   2       73.34       85.56      4.88 o 
  -5   2   2       28.54       27.74      2.53 o 
  -4   2   2       37.11       33.07      1.49 o 
  -3   2   2      418.37      397.97      4.83 o 
  -2   2   2       27.37       35.93      1.37 o 
  -1   2   2      521.95      489.15      3.26 o 
   0   2   2       27.67       53.33      3.33 o 
   1   2   2        3.67        1.74      0.60 o 
   2   2   2     1447.65     1519.40      9.26 o 
   3   2   2      460.78      507.09      5.19 o 
   4   2   2       18.02       25.44      2.00 o 
   5   2   2      190.51      178.75      4.98 o 
   6   2   2        7.01        6.89      2.36 o 
   7   2   2        0.03        0.05      4.10 o 
  -8   3   2        0.41        2.24      7.42 o 
  -7   3   2       18.50       25.29      4.74 o 
  -6   3   2        3.28        2.03      2.13 o 
  -5   3   2       14.74       12.48      2.21 o 
  -4   3   2       15.93       11.92      1.46 o 
  -3   3   2       19.93       21.20      1.68 o 
  -2   3   2        1.31        2.47      0.69 o 
  -1   3   2       88.75      103.25      1.36 o 
   0   3   2      176.06      173.59      1.96 o 
   1   3   2      137.60       74.08      1.81 o 
   2   3   2       30.53       39.17      1.73 o 
   3   3   2        4.76        3.62      1.06 o 
   4   3   2      113.77      107.20      3.42 o 
   5   3   2       15.25       23.42      3.00 o 
   6   3   2        0.45        2.99      2.20 o 
  -8   4   2       15.38       28.51      9.99 o 
  -7   4   2        6.62        5.79      2.72 o 
  -6   4   2        0.96        1.71      2.35 o 
  -5   4   2        0.58        4.16      1.88 o 
  -4   4   2        1.55        0.65      1.19 o 
  -3   4   2      118.40       85.18      2.15 o 
  -2   4   2        0.00        0.19      1.12 o 
  -1   4   2        1.09        1.61      0.64 o 
   0   4   2      315.18      259.52      3.55 o 
   1   4   2      478.29      418.87      5.05 o 
   2   4   2       63.89       58.10      2.06 o 
   3   4   2      234.22      261.38      4.80 o 
   4   4   2       24.29       21.53      1.83 o 
   5   4   2       76.70       84.54      2.98 o 
   6   4   2        9.10        5.99      2.19 o 
  -7   5   2        2.06        5.46      3.84 o 
  -6   5   2        3.68        2.56      2.38 o 
  -5   5   2       54.00       66.39      3.74 o 
  -4   5   2      235.93      266.76      4.49 o 
  -3   5   2      299.91      324.64      3.92 o 
  -2   5   2        5.75        6.07      0.91 o 
  -1   5   2      142.16      149.54      2.25 o 
   0   5   2       99.45       61.39      1.43 o 
   1   5   2      341.23      372.06      4.88 o 
   2   5   2       64.91       68.36      2.46 o 
   3   5   2       29.56       26.23      2.57 o 
   4   5   2       33.14       27.31      4.77 o 
   5   5   2       15.55       13.28      1.70 o 
   6   5   2        1.60        2.32      2.47 o 
  -7   6   2        1.28        6.32      3.85 o 
  -6   6   2        0.09        1.49      2.56 o 
  -5   6   2       42.26       34.17      5.17 o 
  -4   6   2       37.07       27.23      2.14 o 
  -3   6   2       56.35       53.31      2.08 o 
  -2   6   2       57.56       65.09      1.00 o 
  -1   6   2      106.91       83.27      1.72 o 
   0   6   2       70.60       56.12      1.57 o 
   1   6   2        0.31        0.40      0.61 o 
   2   6   2        9.55        7.85      1.40 o 
   3   6   2      331.60      337.20      6.11 o 
   4   6   2      141.48      143.07      7.20 o 
   5   6   2        1.99        0.97      2.43 o 
   6   6   2        1.90        2.88      5.29 o 
  -7   7   2        7.44       12.36      4.21 o 
  -6   7   2        6.04       15.17      6.61 o 
  -5   7   2        0.43        3.36      2.53 o 
  -4   7   2        0.43        1.44      1.86 o 
  -3   7   2        2.86        4.30      1.14 o 
  -2   7   2        0.50        4.15      1.02 o 
  -1   7   2        9.56        9.06      0.99 o 
   0   7   2       29.35       22.78      1.22 o 
   1   7   2        0.00        0.13      0.74 o 
   2   7   2        0.98        3.67      1.86 o 
   3   7   2       11.34        7.76      1.88 o 
   4   7   2       10.94        4.93      3.21 o 
   5   7   2       13.15       20.23      5.58 o 
  -7   8   2        3.68        7.75      3.95 o 
  -6   8   2        0.07        0.32      3.38 o 
  -5   8   2        1.82        7.45      3.21 o 
  -4   8   2       50.32       50.42      3.92 o 
  -3   8   2        0.15        1.48      1.41 o 
  -2   8   2      181.43      151.58      4.12 o 
  -1   8   2       26.95       20.27      1.63 o 
   0   8   2        4.81        9.37      1.44 o 
   1   8   2       35.73       31.65      1.58 o 
   2   8   2      122.62      123.84      5.17 o 
   3   8   2       16.78       12.24      2.15 o 
   4   8   2        8.49       14.39      2.87 o 
   5   8   2        2.90        2.82      5.26 o 
  -7   9   2        0.85        0.03      4.46 o 
  -6   9   2        0.01        1.17      3.10 o 
  -5   9   2       22.53       17.95      3.80 o 
  -4   9   2        5.10        5.31      2.24 o 
  -3   9   2        1.51        2.76      1.93 o 
  -2   9   2       35.50       21.63      2.06 o 
  -1   9   2       18.96       23.55      1.64 o 
   0   9   2       15.21       13.65      1.37 o 
   1   9   2       66.13       83.79      2.78 o 
   2   9   2       29.49       22.72      1.55 o 
   3   9   2      247.88      274.53      5.69 o 
   4   9   2       27.55       16.80      4.06 o 
  -6  10   2        1.14        0.85      3.45 o 
  -5  10   2       20.65       34.76      4.46 o 
  -4  10   2       53.76       76.09      4.54 o 
  -3  10   2        9.74        4.10      1.78 o 
  -2  10   2        7.65        9.43      1.70 o 
  -1  10   2        8.93       11.03      1.38 o 
   0  10   2        4.82       11.69      1.65 o 
   1  10   2        6.93        3.78      1.22 o 
   2  10   2       73.14       80.17      3.16 o 
   3  10   2       24.67       25.53      2.28 o 
   4  10   2        0.84        1.28      2.48 o 
  -6  11   2        0.45        2.77      4.11 o 
  -5  11   2        6.99       10.72      3.42 o 
  -4  11   2        0.27        0.85      2.12 o 
  -3  11   2        0.51        2.87      2.66 o 
  -2  11   2       17.02       15.15      2.37 o 
  -1  11   2       28.16       22.63      2.25 o 
   0  11   2       17.26       27.13      2.14 o 
   1  11   2      161.89      161.22      4.81 o 
   2  11   2        2.34        1.04      1.39 o 
   3  11   2        0.05        3.18      2.38 o 
  -6  12   2        9.68       11.63      7.42 o 
  -5  12   2        4.45        6.96      3.66 o 
  -4  12   2        1.18        1.72      2.13 o 
  -3  12   2        9.50        8.87      2.83 o 
  -2  12   2        4.12        5.47      2.14 o 
  -1  12   2       13.49       17.19      2.17 o 
   0  12   2      141.63      147.13      4.45 o 
   1  12   2       11.46       11.85      1.72 o 
   2  12   2        0.48        3.07      2.08 o 
  -5  13   2        0.87        1.69      3.28 o 
  -4  13   2        5.90       10.32      4.09 o 
  -3  13   2        5.71        8.96      3.85 o 
  -2  13   2        0.35        1.44      1.80 o 
  -1  13   2        0.47        2.03      1.97 o 
   0  13   2       13.44        6.70      1.79 o 
   1  13   2       10.88        8.67      3.00 o 
   2  13   2        0.07        0.06      3.50 o 
  -4  14   2        1.83        4.57      7.11 o 
  -3  14   2        0.03        0.55      6.34 o 
  -2  14   2       15.77       14.20      4.16 o 
  -1  14   2        6.50        5.97      2.89 o 
   0  14   2       17.05       29.16      5.62 o 
   0 -16   3        1.41        5.32      3.73 o 
   1 -16   3        0.00        1.23      3.58 o 
   2 -16   3        2.29        4.80      5.11 o 
   3 -16   3        0.00        3.06      3.18 o 
  -2 -15   3        4.40        4.51      3.73 o 
  -1 -15   3        2.08        0.85      2.70 o 
   0 -15   3        1.52        4.49      2.95 o 
   1 -15   3        2.74        4.60      2.64 o 
   2 -15   3       14.59       10.78      2.73 o 
   3 -15   3        8.00        8.99      3.13 o 
   4 -15   3        0.29        0.39      3.63 o 
  -3 -14   3        0.21        0.36      2.90 o 
  -2 -14   3       15.50       18.83      2.79 o 
  -1 -14   3        0.10        1.22      1.71 o 
   0 -14   3        8.94        7.30      1.97 o 
   1 -14   3        8.23        5.19      2.34 o 
   2 -14   3        0.13        2.31      1.95 o 
   3 -14   3       14.80       16.40      3.12 o 
   4 -14   3        8.13        1.99      2.96 o 
   5 -14   3        3.56        2.84      4.16 o 
  -3 -13   3        0.39        0.76      2.12 o 
  -2 -13   3       17.60       14.59      1.90 o 
  -1 -13   3       32.34       48.81      3.15 o 
   0 -13   3        5.19        8.66      1.78 o 
   1 -13   3       88.25       87.77      2.98 o 
   2 -13   3       23.79       29.19      2.86 o 
   3 -13   3        3.89        5.54      2.59 o 
   4 -13   3       62.32       68.86      5.79 o 
   5 -13   3        6.76       14.34      4.21 o 
   6 -13   3        2.83        0.17      6.17 o 
  -4 -12   3        6.41        2.17      2.56 o 
  -3 -12   3       13.72        6.23      2.07 o 
  -2 -12   3        2.62        6.18      1.96 o 
  -1 -12   3       53.49       73.68      2.92 o 
   0 -12   3       53.05       61.75      2.55 o 
   1 -12   3        4.61        3.39      1.50 o 
   2 -12   3        6.08        1.84      1.90 o 
   3 -12   3       36.03       44.59      3.80 o 
   4 -12   3      216.35      217.37     12.24 o 
   5 -12   3       37.31       24.63      4.69 o 
   6 -12   3        2.03       10.90      5.46 o 
  -5 -11   3       12.13       14.95      7.28 o 
  -4 -11   3       22.49       32.95      4.44 o 
  -3 -11   3       11.77       14.26      2.24 o 
  -2 -11   3      275.07      298.26      6.01 o 
  -1 -11   3      201.79      213.12      4.42 o 
   0 -11   3       93.85       86.23      2.47 o 
   1 -11   3       28.58       21.09      2.04 o 
   2 -11   3        3.21        5.45      1.57 o 
   3 -11   3      482.70      468.59      9.65 o 
   4 -11   3      252.66      224.23      7.40 o 
   5 -11   3        5.92        5.12      2.82 o 
   6 -11   3        0.37        1.79      3.36 o 
  -5 -10   3        3.55        0.00      4.76 o 
  -4 -10   3       73.27       62.04      3.97 o 
  -3 -10   3      113.10      102.11      3.63 o 
  -2 -10   3       18.95       18.21      1.96 o 
  -1 -10   3       30.85       37.04      1.37 o 
   0 -10   3       49.55       63.94      2.20 o 
   1 -10   3       21.35       23.14      1.55 o 
   2 -10   3       15.79       19.34      1.73 o 
   3 -10   3      569.86      507.91      8.87 o 
   4 -10   3      154.44      155.23      7.67 o 
   5 -10   3        0.46        2.16      2.54 o 
   6 -10   3        1.73        0.40      3.37 o 
   7 -10   3        0.03        0.66      3.74 o 
  -5  -9   3       10.83        8.36      3.99 o 
  -4  -9   3       55.62       69.60      4.62 o 
  -3  -9   3      293.96      287.89      7.26 o 
  -2  -9   3      415.26      427.63      6.89 o 
  -1  -9   3      157.11      164.78      2.27 o 
   0  -9   3       13.86       12.02      0.99 o 
   1  -9   3      170.04      200.88      3.94 o 
   2  -9   3        0.23        0.78      1.00 o 
   3  -9   3      368.50      366.72      6.05 o 
   4  -9   3      229.14      206.84      5.17 o 
   5  -9   3       39.85       38.50      3.22 o 
   6  -9   3       10.77        3.97      2.86 o 
   7  -9   3        6.55        7.36      4.86 o 
  -6  -8   3       16.72        3.63      6.31 o 
  -5  -8   3        6.93        7.56      5.61 o 
  -4  -8   3      200.12      207.15      5.42 o 
  -3  -8   3      518.31      529.67      8.46 o 
  -2  -8   3      464.53      481.26      6.58 o 
  -1  -8   3       44.06       44.20      1.95 o 
   0  -8   3       16.22       15.01      1.16 o 
   1  -8   3       93.04       69.61      1.80 o 
   2  -8   3      141.00      153.98      2.89 o 
   3  -8   3        5.29       10.82      1.72 o 
   4  -8   3       46.63       52.36      3.47 o 
   5  -8   3       30.34       26.85      2.95 o 
   6  -8   3       17.68       13.73      3.84 o 
   7  -8   3        6.65        6.81      4.26 o 
  -6  -7   3        0.10        0.25      3.53 o 
  -5  -7   3       15.03        6.03      3.66 o 
  -4  -7   3      484.37      432.84      6.99 o 
  -3  -7   3      328.32      375.44      6.04 o 
  -2  -7   3      136.43      141.12      1.80 o 
  -1  -7   3      527.87      537.79      3.48 o 
   0  -7   3        2.16        7.53      0.99 o 
   1  -7   3      129.04      136.99      1.65 o 
   2  -7   3      250.78      248.28      2.77 o 
   3  -7   3      404.14      325.52      4.01 o 
   4  -7   3        0.12        5.47      1.85 o 
   5  -7   3        4.42        3.85      2.00 o 
   6  -7   3        6.30        6.53      2.58 o 
   7  -7   3       24.96       26.09      5.98 o 
  -6  -6   3        6.70       19.53      2.36 o 
  -5  -6   3       88.31       77.80      3.67 o 
  -4  -6   3      158.19      187.96      5.77 o 
  -3  -6   3       30.41       29.27      1.86 o 
  -2  -6   3      213.86      242.97      4.56 o 
  -1  -6   3      468.66      473.56      7.01 o 
   0  -6   3      139.72      105.73      1.88 o 
   1  -6   3       64.01       32.05      1.12 o 
   2  -6   3      135.23      152.81      2.88 o 
   3  -6   3        2.80        1.36      0.85 o 
   4  -6   3       11.16       13.58      1.84 o 
   5  -6   3       12.76       10.33      2.50 o 
   6  -6   3       27.89       18.05      3.73 o 
   7  -6   3       22.55       19.54      4.32 o 
  -7  -5   3        2.92        5.70      4.36 o 
  -6  -5   3       64.99       51.13      4.13 o 
  -5  -5   3        0.00        1.04      1.92 o 
  -4  -5   3        6.85        5.33      1.78 o 
  -3  -5   3       41.07       33.76      1.74 o 
  -2  -5   3     4540.41     4768.06     24.04 o 
  -1  -5   3      607.62      656.22      3.24 o 
   0  -5   3      133.65      124.34      2.09 o 
   1  -5   3     1085.47     1143.98      7.78 o 
   2  -5   3      257.20      245.42      3.34 o 
   3  -5   3       89.41       73.30      2.48 o 
   4  -5   3        4.27        2.70      1.27 o 
   5  -5   3       27.58       29.66      2.42 o 
   6  -5   3        5.68        5.73      2.99 o 
   7  -5   3       10.92       13.55      3.63 o 
  -7  -4   3        5.64        7.10      3.20 o 
  -6  -4   3       49.83       66.49      4.66 o 
  -5  -4   3        2.85        2.77      1.93 o 
  -4  -4   3        6.00       14.66      2.45 o 
  -3  -4   3      398.36      387.37      5.71 o 
  -2  -4   3       49.75       27.42      1.13 o 
  -1  -4   3      196.83      196.57      6.07 o 
   0  -4   3     1427.29     1346.17      5.84 o 
   1  -4   3     5089.46     4812.04     23.04 o 
   2  -4   3       23.03       39.36      1.28 o 
   3  -4   3       12.96       13.97      1.81 o 
   4  -4   3        1.77        2.34      1.24 o 
   5  -4   3        5.71        5.58      1.82 o 
   6  -4   3       17.58       13.64      2.55 o 
   7  -4   3        5.79        3.75      3.41 o 
  -7  -3   3       23.49       37.32      4.81 o 
  -6  -3   3        0.01        1.51      2.48 o 
  -5  -3   3       74.63       59.35      3.66 o 
  -4  -3   3      200.09      167.40      3.68 o 
  -3  -3   3       74.20       86.24      2.50 o 
  -2  -3   3      191.15      199.01      2.37 o 
  -1  -3   3      919.23      830.36     11.71 o 
   0  -3   3       19.47        7.31      0.71 o 
   1  -3   3     2336.30     2470.03     10.98 o 
   2  -3   3     1177.22     1143.20      6.11 o 
   3  -3   3       36.45       53.82      2.25 o 
   4  -3   3       56.17       60.59      2.28 o 
   5  -3   3        0.75        0.20      1.54 o 
   6  -3   3       10.52       14.92      2.44 o 
   7  -3   3        4.71        8.39      3.66 o 
  -7  -2   3        0.14        2.12      3.43 o 
  -6  -2   3       66.59       76.45      5.14 o 
  -5  -2   3       30.42       32.20      2.78 o 
  -4  -2   3       10.68        3.64      1.40 o 
  -3  -2   3      191.24      219.96      2.99 o 
  -2  -2   3       62.67       46.61      2.21 o 
  -1  -2   3     2593.63     2782.34      8.76 o 
   0  -2   3     5413.26     5196.35     23.17 o 
   1  -2   3      830.37      780.98      3.96 o 
   2  -2   3      746.63      829.16      5.16 o 
   3  -2   3      834.94      949.79      8.04 o 
   4  -2   3      100.81      107.79      2.47 o 
   5  -2   3       55.15       55.28      3.51 o 
   6  -2   3       20.97       18.95      2.63 o 
   7  -2   3       22.98       27.24      6.65 o 
  -7  -1   3        4.65        1.68      3.35 o 
  -6  -1   3        0.00        0.82      3.11 o 
  -5  -1   3        6.98        9.64      2.26 o 
  -4  -1   3       37.45       51.62      2.35 o 
  -3  -1   3      220.99      213.24      3.69 o 
  -2  -1   3       81.06       76.81      2.63 o 
  -1  -1   3     2045.18     1716.72     16.16 o 
   0  -1   3     3063.00     2746.94     15.61 o 
   1  -1   3       45.95       59.33      0.78 o 
   2  -1   3      444.04      480.48      4.02 o 
   3  -1   3     1090.07     1127.82      6.85 o 
   4  -1   3       27.01       32.86      1.82 o 
   5  -1   3        7.92        7.20      1.50 o 
   6  -1   3       10.76       11.66      2.20 o 
   7  -1   3        0.18        1.75      3.61 o 
  -7   0   3       17.22        5.53      3.95 o 
  -6   0   3       40.49       42.47      4.40 o 
  -5   0   3        0.37        0.48      1.56 o 
  -4   0   3      154.47      122.79      4.47 o 
  -3   0   3       20.19       31.40      1.91 o 
  -2   0   3      189.18      209.18      2.44 o 
  -1   0   3     3427.88     3422.32     26.04 o 
   0   0   3     2285.50     2320.83     14.95 o 
   1   0   3      558.74      485.64      4.21 o 
   2   0   3       51.65       69.52      1.27 o 
   3   0   3      325.70      407.04      4.40 o 
   4   0   3       98.66      102.56      3.12 o 
   5   0   3      144.37      154.40      4.29 o 
   6   0   3       13.80        7.86      2.71 o 
   7   0   3        5.91        0.64      5.62 o 
  -8   1   3        0.27        8.69      7.89 o 
  -7   1   3       28.74       41.35      5.53 o 
  -6   1   3      213.24      216.15      6.86 o 
  -5   1   3       29.94       28.00      2.93 o 
  -4   1   3      321.46      327.94      4.75 o 
  -3   1   3      744.13      756.77      6.47 o 
  -2   1   3      153.57      183.06      2.77 o 
  -1   1   3      417.73      316.29      2.48 o 
   0   1   3     1789.53     1571.81      9.26 o 
   1   1   3        7.12        0.04      0.83 o 
   2   1   3      228.30      270.43      2.50 o 
   3   1   3       95.33      106.93      2.50 o 
   4   1   3        0.00        1.45      1.52 o 
   5   1   3       58.54       65.16      3.15 o 
   6   1   3       86.82       89.66      4.76 o 
   7   1   3        0.01        0.96      4.09 o 
  -8   2   3        0.06        0.00      7.06 o 
  -7   2   3        0.87        1.88      3.60 o 
  -6   2   3       27.76       27.88      3.52 o 
  -5   2   3        1.78        5.72      2.21 o 
  -4   2   3      831.07      867.69      9.20 o 
  -3   2   3     1199.09     1199.43     13.11 o 
  -2   2   3      776.69      684.78      6.57 o 
  -1   2   3      404.39      283.73      2.68 o 
   0   2   3      155.88      132.78      1.48 o 
   1   2   3      104.84       89.15      2.29 o 
   2   2   3      319.00      345.40      4.33 o 
   3   2   3       42.97       39.43      1.74 o 
   4   2   3      262.65      279.05      5.23 o 
   5   2   3      266.41      229.44      6.28 o 
   6   2   3       11.73       14.13      2.39 o 
   7   2   3        0.85        7.74      8.85 o 
  -8   3   3        3.10        0.06      6.89 o 
  -7   3   3        0.08        0.51      2.47 o 
  -6   3   3        0.00        0.99      2.03 o 
  -5   3   3        3.44        7.55      2.19 o 
  -4   3   3       99.96       98.99      3.87 o 
  -3   3   3      230.37      189.54      4.56 o 
  -2   3   3       24.20       30.61      1.74 o 
  -1   3   3      314.53      223.20      2.70 o 
   0   3   3      715.46      588.44      5.22 o 
   1   3   3        1.36        7.70      2.42 o 
   2   3   3        8.20       11.41      1.39 o 
   3   3   3        3.09        5.49      1.38 o 
   4   3   3      636.42      608.41     11.42 o 
   5   3   3        0.62        2.13      1.73 o 
   6   3   3       10.36        9.13      2.82 o 
  -7   4   3        0.43        0.33      2.63 o 
  -6   4   3        2.85        4.20      2.29 o 
  -5   4   3       11.87        8.25      2.26 o 
  -4   4   3       35.35       35.32      2.58 o 
  -3   4   3      457.91      420.22      4.34 o 
  -2   4   3        0.22        0.15      0.98 o 
  -1   4   3        4.43        0.36      0.67 o 
   0   4   3      444.88      433.24      5.75 o 
   1   4   3        3.24        2.29      0.72 o 
   2   4   3        0.49        1.02      0.75 o 
   3   4   3       25.76       23.46      1.96 o 
   4   4   3       32.76       35.03      5.39 o 
   5   4   3       41.59       33.78      2.83 o 
   6   4   3       12.47       11.55      3.23 o 
  -7   5   3       40.78       42.23      5.12 o 
  -6   5   3       20.29       15.74      3.14 o 
  -5   5   3        1.53        1.19      1.84 o 
  -4   5   3       71.18       74.16      2.85 o 
  -3   5   3       70.62       89.42      2.52 o 
  -2   5   3       30.81       25.79      1.80 o 
  -1   5   3       89.66       79.65      1.60 o 
   0   5   3       69.60       65.07      1.84 o 
   1   5   3       27.39       40.29      1.17 o 
   2   5   3      438.07      449.01      4.50 o 
   3   5   3       31.02       35.55      2.24 o 
   4   5   3       36.07       23.09      2.69 o 
   5   5   3       20.86       19.82      3.85 o 
   6   5   3        1.51        0.02      2.83 o 
  -7   6   3        3.43        4.92      3.85 o 
  -6   6   3        1.41        1.82      2.87 o 
  -5   6   3        0.82        2.09      2.57 o 
  -4   6   3       37.09       41.67      3.05 o 
  -3   6   3        1.57        1.31      1.08 o 
  -2   6   3        0.08        2.45      1.08 o 
  -1   6   3      180.33      162.04      3.74 o 
   0   6   3       56.21       55.91      1.71 o 
   1   6   3      269.31      233.30      2.74 o 
   2   6   3        5.79        2.27      0.96 o 
   3   6   3      166.11      143.59      3.86 o 
   4   6   3      323.50      331.88      7.66 o 
   5   6   3        6.26        5.32      3.71 o 
  -7   7   3        3.88        7.71      4.03 o 
  -6   7   3        0.07        1.62      3.11 o 
  -5   7   3        2.59        3.01      2.70 o 
  -4   7   3       57.05       47.89      3.47 o 
  -3   7   3        4.97        2.24      1.42 o 
  -2   7   3       82.01       91.38      3.46 o 
  -1   7   3       24.93       40.41      1.63 o 
   0   7   3       57.68       43.15      1.80 o 
   1   7   3      101.67       99.91      1.86 o 
   2   7   3       18.49       22.08      1.34 o 
   3   7   3      138.70      157.20      5.11 o 
   4   7   3        1.91        0.41      1.84 o 
   5   7   3        4.39        7.59      4.90 o 
  -7   8   3        0.01        0.00      4.20 o 
  -6   8   3        4.70        6.09      3.62 o 
  -5   8   3       11.12       11.24      3.62 o 
  -4   8   3        3.84        1.19      2.02 o 
  -3   8   3        0.32        0.32      1.38 o 
  -2   8   3       42.14       36.74      1.90 o 
  -1   8   3       34.39       26.52      1.59 o 
   0   8   3       90.24      115.22      2.45 o 
   1   8   3      116.52      120.93      2.40 o 
   2   8   3      228.86      232.55      5.13 o 
   3   8   3        0.01        1.56      1.74 o 
   4   8   3        7.79        2.20      2.21 o 
   5   8   3        5.52       13.93      6.06 o 
  -7   9   3        0.08        0.44      6.37 o 
  -6   9   3        4.15       15.15      4.01 o 
  -5   9   3       68.15       51.16      4.70 o 
  -4   9   3        0.03        5.15      2.29 o 
  -3   9   3        2.38        2.96      1.44 o 
  -2   9   3      140.96      144.81      3.61 o 
  -1   9   3        2.16        7.80      1.45 o 
   0   9   3        7.18        2.62      1.14 o 
   1   9   3      100.46      107.19      2.46 o 
   2   9   3       62.96       59.15      2.78 o 
   3   9   3        0.06        1.15      1.46 o 
   4   9   3        3.42        9.74      5.04 o 
  -6  10   3        1.61        0.59      3.89 o 
  -5  10   3        6.20       11.49      2.97 o 
  -4  10   3        0.28        2.20      2.22 o 
  -3  10   3       47.91       54.08      4.31 o 
  -2  10   3       23.83       24.24      2.04 o 
  -1  10   3        1.81        5.20      1.59 o 
   0  10   3        0.17        3.89      1.35 o 
   1  10   3       49.36       48.52      2.02 o 
   2  10   3       44.35       32.83      1.96 o 
   3  10   3        2.17        0.70      1.98 o 
  -6  11   3        5.06        5.98      4.28 o 
  -5  11   3        7.81       10.07      3.25 o 
  -4  11   3       55.24       49.23      3.75 o 
  -3  11   3        8.11        5.34      3.01 o 
  -2  11   3        0.00        0.94      1.65 o 
  -1  11   3        0.59        0.80      1.44 o 
   0  11   3        8.71       10.71      1.66 o 
   1  11   3       88.18      118.31      3.16 o 
   2  11   3        4.42        7.87      1.88 o 
   3  11   3        1.87        0.76      3.50 o 
  -5  12   3        0.86        4.33      2.87 o 
  -4  12   3       34.40       49.18      6.28 o 
  -3  12   3        3.39        6.94      3.44 o 
  -2  12   3        1.55        2.30      1.75 o 
  -1  12   3        0.04        1.15      1.71 o 
   0  12   3       15.46       18.46      1.88 o 
   1  12   3        1.47        0.78      1.86 o 
   2  12   3        1.26        1.86      3.69 o 
  -4  13   3        9.39        9.72      7.42 o 
  -3  13   3        0.14        2.85      6.28 o 
  -2  13   3        2.38        0.00      3.06 o 
  -1  13   3        0.83        3.12      2.40 o 
   0  13   3       27.34       24.14      3.22 o 
   1  13   3        0.36        0.33      3.56 o 
  -3  14   3        2.89        0.17      5.84 o 
  -2  14   3        5.85        0.27      3.43 o 
  -1  14   3        8.54       18.03      6.33 o 
  -1 -16   4        2.69        1.60      3.35 o 
   0 -16   4        3.30        3.77      3.63 o 
   1 -16   4       16.47       16.22      4.29 o 
   2 -16   4       30.44       28.47      2.95 o 
   3 -16   4        0.09        1.59      3.58 o 
  -2 -15   4        0.23        0.06      2.97 o 
  -1 -15   4       28.86       36.24      4.37 o 
   0 -15   4        1.91        3.04      2.63 o 
   1 -15   4        5.42        5.08      1.81 o 
   2 -15   4        0.41        3.30      2.17 o 
   3 -15   4        0.26        0.53      2.86 o 
   4 -15   4       13.34       14.48      4.73 o 
  -3 -14   4        9.73        4.73      5.81 o 
  -2 -14   4       10.53        4.36      3.38 o 
  -1 -14   4       64.05       59.67      3.54 o 
   0 -14   4       10.90       10.84      2.27 o 
   1 -14   4        4.41        4.84      2.43 o 
   2 -14   4      100.07      107.80      9.02 o 
   3 -14   4       11.24       10.73      3.44 o 
   4 -14   4       94.77       94.52      8.46 o 
   5 -14   4        0.06        0.15      3.55 o 
  -4 -13   4        3.08        8.25      6.64 o 
  -3 -13   4        9.67        7.05      4.73 o 
  -2 -13   4       78.62      100.90      3.94 o 
  -1 -13   4       13.97       16.42      2.13 o 
   0 -13   4        6.91        8.00      1.51 o 
   1 -13   4       26.95       41.93      2.88 o 
   2 -13   4       11.81       16.80      2.65 o 
   3 -13   4       10.43        8.20      3.08 o 
   4 -13   4       70.00       62.25      8.52 o 
   5 -13   4       28.04       26.56      4.97 o 
   6 -13   4        1.62        5.74      5.05 o 
  -4 -12   4        1.86        3.38      5.70 o 
  -3 -12   4       14.83        6.54      2.83 o 
  -2 -12   4      131.47      116.02      4.61 o 
  -1 -12   4        1.27        1.08      1.10 o 
   0 -12   4      122.18      112.50      3.19 o 
   1 -12   4        1.66        3.05      1.50 o 
   2 -12   4       35.54       34.68      3.13 o 
   3 -12   4        0.11        0.76      2.76 o 
   4 -12   4       10.61       12.62      4.94 o 
   5 -12   4       40.90       35.85      4.09 o 
   6 -12   4       11.56       14.86      4.49 o 
  -5 -11   4       24.06        9.47      6.67 o 
  -4 -11   4        5.44        7.12      2.93 o 
  -3 -11   4      152.03      166.05      5.37 o 
  -2 -11   4      387.41      410.88      5.94 o 
  -1 -11   4      126.94      115.06      2.83 o 
   0 -11   4       53.84       57.14      2.17 o 
   1 -11   4        1.12        2.01      1.25 o 
   2 -11   4       88.96       93.94      3.94 o 
   3 -11   4       11.04       10.57      2.83 o 
   4 -11   4       29.69       26.28      3.89 o 
   5 -11   4        0.68        6.51      3.11 o 
   6 -11   4        0.73        2.60      3.45 o 
  -5 -10   4        2.88       10.55      6.40 o 
  -4 -10   4        0.96        0.40      2.15 o 
  -3 -10   4      173.07      169.42      6.18 o 
  -2 -10   4       71.25       61.87      3.25 o 
  -1 -10   4       48.26       46.42      2.33 o 
   0 -10   4        0.32        0.82      1.01 o 
   1 -10   4       50.04       58.08      2.05 o 
   2 -10   4       19.18       15.27      1.60 o 
   3 -10   4       13.44       16.72      2.38 o 
   4 -10   4      299.52      284.56      8.99 o 
   5 -10   4        1.03        3.14      2.53 o 
   6 -10   4        1.54        4.23      2.98 o 
   7 -10   4        6.22        9.27      6.06 o 
  -6  -9   4        0.23        1.16      5.81 o 
  -5  -9   4       11.53       13.72      3.49 o 
  -4  -9   4      107.29      115.42      5.67 o 
  -3  -9   4       11.06       13.12      1.65 o 
  -2  -9   4        0.82        0.78      1.50 o 
  -1  -9   4      296.80      350.83      4.76 o 
   0  -9   4       39.65       29.25      1.28 o 
   1  -9   4       66.50       72.42      1.99 o 
   2  -9   4        0.09        1.92      1.28 o 
   3  -9   4       30.58       44.17      2.63 o 
   4  -9   4       68.94       75.71      3.72 o 
   5  -9   4        7.97        9.69      2.58 o 
   6  -9   4        0.67        0.92      2.40 o 
   7  -9   4        4.39        9.44      6.89 o 
  -6  -8   4        2.94        0.36      5.51 o 
  -5  -8   4       48.77       39.62      2.73 o 
  -4  -8   4        0.07        0.65      1.57 o 
  -3  -8   4       73.13       85.68      3.14 o 
  -2  -8   4       38.29       30.37      2.66 o 
  -1  -8   4      152.43      155.33      3.29 o 
   0  -8   4       32.68       39.03      1.42 o 
   1  -8   4        1.61        0.67      0.74 o 
   2  -8   4       57.76       56.03      2.05 o 
   3  -8   4       64.45       82.74      2.94 o 
   4  -8   4       82.83       75.65      4.79 o 
   5  -8   4       34.91       28.69      3.42 o 
   6  -8   4        0.01        1.07      2.42 o 
   7  -8   4        1.74        1.99      3.43 o 
  -6  -7   4        0.17        2.40      2.76 o 
  -5  -7   4       35.01       35.14      3.36 o 
  -4  -7   4       69.52      100.58      3.99 o 
  -3  -7   4        5.65        0.98      1.37 o 
  -2  -7   4        6.11        5.09      1.94 o 
  -1  -7   4       48.81       46.97      1.13 o 
   0  -7   4      207.74      187.17      1.90 o 
   1  -7   4     1518.94     1387.56      9.22 o 
   2  -7   4     1446.67     1419.33     10.24 o 
   3  -7   4       25.83       25.02      1.65 o 
   4  -7   4       13.97        8.28      1.85 o 
   5  -7   4       22.66       15.40      2.90 o 
   6  -7   4        2.14        4.57      3.20 o 
   7  -7   4        6.87        0.40      3.25 o 
  -7  -6   4        0.24        1.36      2.79 o 
  -6  -6   4        6.31        1.59      2.48 o 
  -5  -6   4        1.13        8.72      2.67 o 
  -4  -6   4        3.44        0.37      1.60 o 
  -3  -6   4       88.29       68.01      2.24 o 
  -2  -6   4      333.54      301.61      4.86 o 
  -1  -6   4      102.05      101.23      2.37 o 
   0  -6   4       37.57       39.92      1.44 o 
   1  -6   4     1090.31     1194.83      7.06 o 
   2  -6   4      405.07      394.47      4.44 o 
   3  -6   4       57.31       72.25      2.04 o 
   4  -6   4       30.77       33.19      2.42 o 
   5  -6   4        4.23        5.29      2.24 o 
   6  -6   4        1.46        0.87      2.85 o 
   7  -6   4        0.20        2.90      3.33 o 
  -7  -5   4       11.36       11.90      3.91 o 
  -6  -5   4        7.34       16.03      3.32 o 
  -5  -5   4       31.96       42.54      3.84 o 
  -4  -5   4        1.21        3.64      2.04 o 
  -3  -5   4       28.35       20.16      1.11 o 
  -2  -5   4       44.87       53.68      2.08 o 
  -1  -5   4      574.62      455.17      3.39 o 
   0  -5   4      859.95      719.41      6.18 o 
   1  -5   4       96.78      110.31      2.35 o 
   2  -5   4       22.15       22.45      1.95 o 
   3  -5   4      255.66      265.28      3.73 o 
   4  -5   4      144.49      176.16      3.80 o 
   5  -5   4        8.07        6.05      1.93 o 
   6  -5   4       83.51       83.36      7.71 o 
   7  -5   4        0.03        0.11      3.43 o 
  -7  -4   4        0.01        1.50      3.36 o 
  -6  -4   4       29.05       20.88      3.53 o 
  -5  -4   4      283.16      258.26      7.95 o 
  -4  -4   4       87.62       60.40      3.47 o 
  -3  -4   4      242.49      252.61      3.46 o 
  -2  -4   4       84.73      103.31      2.27 o 
  -1  -4   4      330.23      217.95      2.95 o 
   0  -4   4      222.13      194.87      2.88 o 
   1  -4   4       17.82       23.97      1.73 o 
   2  -4   4     1055.89     1123.64      7.61 o 
   3  -4   4      423.18      573.70      5.07 o 
   4  -4   4      179.16      178.02      3.38 o 
   5  -4   4       24.19       24.90      2.68 o 
   6  -4   4       40.87       35.29      3.30 o 
   7  -4   4        1.32        0.08      3.09 o 
  -7  -3   4        1.81        2.70      3.52 o 
  -6  -3   4      135.40      140.20      7.87 o 
  -5  -3   4      226.71      237.84      9.37 o 
  -4  -3   4       33.56       62.61      2.92 o 
  -3  -3   4       86.40      106.57      2.07 o 
  -2  -3   4      532.04      568.60      5.09 o 
  -1  -3   4      150.21      264.70      3.63 o 
   0  -3   4        1.31        1.38      0.83 o 
   1  -3   4       45.55       28.91      0.93 o 
   2  -3   4       15.41       17.30      0.91 o 
   3  -3   4        3.41        1.59      0.84 o 
   4  -3   4       23.05       26.99      1.65 o 
   5  -3   4        0.08        2.27      1.70 o 
   6  -3   4        5.29        2.28      2.04 o 
   7  -3   4       53.81       56.55      4.56 o 
  -7  -2   4       21.97       37.47      7.03 o 
  -6  -2   4       83.45       89.12      6.93 o 
  -5  -2   4      161.09      152.85      4.85 o 
  -4  -2   4        3.51        9.42      2.39 o 
  -3  -2   4     1302.47     1369.19      9.69 o 
  -2  -2   4      459.77      433.46      3.56 o 
  -1  -2   4       10.49       47.53      1.65 o 
   0  -2   4     1986.58     1685.73     10.10 o 
   1  -2   4      220.57      182.45      1.63 o 
   2  -2   4      527.61      666.12      4.76 o 
   3  -2   4       52.50       71.38      1.57 o 
   4  -2   4      101.32      123.41      2.79 o 
   5  -2   4        9.60       10.03      1.75 o 
   6  -2   4       37.29       40.38      3.00 o 
   7  -2   4       60.04       49.14      9.63 o 
  -7  -1   4       15.91        9.38      6.27 o 
  -6  -1   4      146.26      137.59      6.67 o 
  -5  -1   4      262.41      271.93      7.43 o 
  -4  -1   4      151.97      156.13      4.11 o 
  -3  -1   4     1669.84     1808.24     15.64 o 
  -2  -1   4      378.40      428.09      6.51 o 
  -1  -1   4      405.72      262.15      2.44 o 
   0  -1   4      820.46      763.41      5.53 o 
   1  -1   4      716.92      576.21      2.53 o 
   2  -1   4       40.99       44.25      1.03 o 
   3  -1   4        1.08        0.71      0.62 o 
   4  -1   4       25.21       16.84      1.20 o 
   5  -1   4      117.03      107.97      3.43 o 
   6  -1   4      102.70      103.26      5.22 o 
   7  -1   4       10.00       13.24      4.84 o 
  -7   0   4       23.47       29.47      5.31 o 
  -6   0   4        0.22        1.67      2.42 o 
  -5   0   4        1.32        1.18      1.81 o 
  -4   0   4        0.60        3.85      1.20 o 
  -3   0   4        4.79        5.85      1.76 o 
  -2   0   4        8.75        0.83      1.06 o 
  -1   0   4     2114.94     2111.09     14.76 o 
   0   0   4      567.91      610.92      6.00 o 
   1   0   4       27.96       32.47      1.47 o 
   2   0   4       12.14        9.29      1.08 o 
   3   0   4        0.01        0.95      0.81 o 
   4   0   4        8.80       12.93      1.74 o 
   5   0   4      350.48      367.33      6.44 o 
   6   0   4       12.68       14.30      3.00 o 
   7   0   4        9.15        9.07      5.16 o 
  -8   1   4        1.41        7.20      8.28 o 
  -7   1   4        1.25        6.23      4.73 o 
  -6   1   4      130.65      104.23     10.34 o 
  -5   1   4       44.06       33.17      3.05 o 
  -4   1   4        0.43        1.44      1.24 o 
  -3   1   4      177.82      170.20      2.39 o 
  -2   1   4      320.93      221.97      2.28 o 
  -1   1   4     1104.94     1234.46      9.42 o 
   0   1   4      278.45      263.11      2.61 o 
   1   1   4      479.77      592.57      7.00 o 
   2   1   4       69.77       79.61      1.47 o 
   3   1   4       20.89       24.20      1.47 o 
   4   1   4       39.99       51.59      2.44 o 
   5   1   4       83.21       86.48      3.36 o 
   6   1   4       42.00       37.91      3.26 o 
  -8   2   4        0.39        3.10      7.70 o 
  -7   2   4       21.91       22.62      3.90 o 
  -6   2   4       15.70       18.85      3.56 o 
  -5   2   4       32.27       51.15      3.28 o 
  -4   2   4        2.37        1.27      1.35 o 
  -3   2   4      201.68      181.76      2.96 o 
  -2   2   4       24.54       62.92      1.74 o 
  -1   2   4      520.71      443.38      2.81 o 
   0   2   4      890.72      852.02      6.59 o 
   1   2   4       91.60       87.20      2.57 o 
   2   2   4      282.80      286.26      3.98 o 
   3   2   4       43.98       42.67      3.01 o 
   4   2   4      173.35      193.49      4.31 o 
   5   2   4      144.26      130.17      3.97 o 
   6   2   4        8.12        6.99      2.80 o 
  -8   3   4       13.64       16.36      6.89 o 
  -7   3   4        0.02        1.16      2.81 o 
  -6   3   4        2.35        2.16      2.28 o 
  -5   3   4        0.54        1.08      1.92 o 
  -4   3   4        0.56        2.07      1.90 o 
  -3   3   4      161.37      130.49      3.56 o 
  -2   3   4      178.49      140.04      2.02 o 
  -1   3   4     1065.88      979.10      7.07 o 
   0   3   4       71.03       74.81      3.15 o 
   1   3   4      128.52      117.53      5.65 o 
   2   3   4      139.35      139.83      1.79 o 
   3   3   4       28.35       35.21      1.92 o 
   4   3   4      360.88      345.02      6.67 o 
   5   3   4       61.83       67.98      3.48 o 
   6   3   4        0.94        0.20      2.35 o 
  -7   4   4        4.67        3.57      3.29 o 
  -6   4   4       15.09       12.17      3.05 o 
  -5   4   4        0.00        1.79      1.93 o 
  -4   4   4       26.51       30.95      2.45 o 
  -3   4   4       59.97       80.03      2.07 o 
  -2   4   4        7.11        0.32      0.78 o 
  -1   4   4      170.27      161.52      2.78 o 
   0   4   4      162.47      211.94      4.10 o 
   1   4   4       68.37       65.60      4.74 o 
   2   4   4      159.04      175.20      2.61 o 
   3   4   4       14.22        6.19      1.67 o 
   4   4   4        0.31        1.49      1.67 o 
   5   4   4        5.24        1.96      2.33 o 
   6   4   4        9.73       12.66      3.47 o 
  -7   5   4       30.80       29.50      5.13 o 
  -6   5   4        2.82        5.06      3.16 o 
  -5   5   4       62.15       73.47      5.67 o 
  -4   5   4      129.89      114.30      3.63 o 
  -3   5   4        0.42        1.13      1.23 o 
  -2   5   4        5.07       10.56      1.51 o 
  -1   5   4       40.28       25.98      1.71 o 
   0   5   4      107.46      101.52      2.26 o 
   1   5   4       75.71       94.91      4.07 o 
   2   5   4      446.02      412.82      6.39 o 
   3   5   4      326.37      336.02      5.81 o 
   4   5   4       24.94       27.04      3.06 o 
   5   5   4        9.29        6.27      2.61 o 
  -7   6   4        1.88        0.52      3.46 o 
  -6   6   4        0.86        2.50      3.39 o 
  -5   6   4       22.94       27.42      4.37 o 
  -4   6   4       16.20       18.97      2.82 o 
  -3   6   4       29.71       34.41      2.07 o 
  -2   6   4        2.23        6.17      1.64 o 
  -1   6   4      587.14      507.37      7.85 o 
   0   6   4        2.51        1.96      0.89 o 
   1   6   4      177.66      164.15      3.37 o 
   2   6   4       39.86       37.80      2.60 o 
   3   6   4       40.36       35.62      2.23 o 
   4   6   4       12.69       18.39      3.93 o 
   5   6   4        2.38        9.62      4.58 o 
  -7   7   4       10.53        7.71      6.30 o 
  -6   7   4        4.28        6.79      3.79 o 
  -5   7   4        7.60        3.42      2.76 o 
  -4   7   4       20.61       15.20      3.21 o 
  -3   7   4       47.51       42.73      2.88 o 
  -2   7   4      145.49      125.20      3.34 o 
  -1   7   4       46.99       75.48      2.61 o 
   0   7   4        6.89        8.26      1.07 o 
   1   7   4        7.20        4.91      0.84 o 
   2   7   4       68.33       71.72      2.68 o 
   3   7   4       67.56       61.86      2.90 o 
   4   7   4        1.53        0.25      1.90 o 
   5   7   4        2.47        2.49      4.98 o 
  -7   8   4        0.86        1.99      3.75 o 
  -6   8   4        6.75        3.31      3.48 o 
  -5   8   4       16.62       22.02      3.17 o 
  -4   8   4       11.05       18.59      2.75 o 
  -3   8   4      104.29      110.98      3.92 o 
  -2   8   4       24.31       31.04      2.21 o 
  -1   8   4        0.21        1.07      1.54 o 
   0   8   4        4.50        2.75      1.02 o 
   1   8   4        7.45        4.39      0.92 o 
   2   8   4       81.88       65.29      3.42 o 
   3   8   4       20.17       21.68      1.85 o 
   4   8   4        0.58        0.78      4.15 o 
  -6   9   4        7.63       10.92      4.67 o 
  -5   9   4       13.16       14.17      3.11 o 
  -4   9   4        5.96        1.54      1.87 o 
  -3   9   4       39.04       26.67      2.98 o 
  -2   9   4        1.49        2.65      1.42 o 
  -1   9   4        3.71        2.09      1.58 o 
   0   9   4        2.54        7.03      1.11 o 
   1   9   4       26.17       23.84      1.79 o 
   2   9   4        0.59        0.82      1.17 o 
   3   9   4        1.54        1.08      1.30 o 
   4   9   4        0.05        0.69      4.43 o 
  -6  10   4        3.46        2.85      3.97 o 
  -5  10   4       10.95       11.68      2.93 o 
  -4  10   4       16.77       21.20      2.47 o 
  -3  10   4       19.57       29.13      3.42 o 
  -2  10   4        0.15        1.11      1.35 o 
  -1  10   4       17.74       14.29      2.97 o 
   0  10   4        1.18        3.88      1.45 o 
   1  10   4        5.83        2.01      1.13 o 
   2  10   4       25.70       32.35      2.16 o 
   3  10   4        5.98       13.37      5.12 o 
  -5  11   4        3.66        6.79      2.86 o 
  -4  11   4       12.26        7.20      4.79 o 
  -3  11   4        6.77        4.80      2.45 o 
  -2  11   4        1.83        1.13      1.35 o 
  -1  11   4       20.50       24.34      2.26 o 
   0  11   4        7.72        4.24      1.83 o 
   1  11   4       10.63        5.49      1.39 o 
   2  11   4        5.38       10.42      3.26 o 
  -5  12   4        5.11        2.74      6.87 o 
  -4  12   4        0.46        3.46      6.51 o 
  -3  12   4        0.15        0.38      3.28 o 
  -2  12   4        3.46        6.65      3.83 o 
  -1  12   4        0.13        0.85      1.68 o 
   0  12   4        0.00        0.61      1.56 o 
   1  12   4       15.82       27.18      3.18 o 
  -4  13   4        0.50        0.03      5.68 o 
  -3  13   4        1.15        0.84      3.14 o 
  -2  13   4        2.21        1.21      3.27 o 
  -1  13   4        0.21        4.70      3.74 o 
   0  13   4        0.68        2.55      3.57 o 
   1 -17   5        2.02        5.64      4.02 o 
   2 -17   5        0.07        2.73      3.25 o 
  -1 -16   5       54.29       55.83      5.98 o 
   0 -16   5       18.28       23.34      4.59 o 
   1 -16   5        4.74        3.87      2.07 o 
   2 -16   5        2.46        3.04      2.74 o 
   3 -16   5        0.00        3.18      3.44 o 
   4 -16   5        0.03        6.45      7.47 o 
  -2 -15   5        0.58        3.31      3.25 o 
  -1 -15   5       25.18       18.33      2.95 o 
   0 -15   5        2.57        1.80      2.27 o 
   1 -15   5        1.17        2.93      1.87 o 
   2 -15   5        0.65        1.57      2.03 o 
   3 -15   5       25.11       28.67      4.62 o 
   4 -15   5        2.92        3.25      3.58 o 
  -3 -14   5        0.22        0.55      6.12 o 
  -2 -14   5       22.21       19.75      3.46 o 
  -1 -14   5       48.91       55.41      4.60 o 
   0 -14   5        3.79        5.05      1.75 o 
   1 -14   5       21.87       18.97      2.58 o 
   2 -14   5        1.22        2.57      2.24 o 
   3 -14   5       33.06       34.08      4.13 o 
   4 -14   5        0.00        2.89      3.40 o 
   5 -14   5        6.72       10.64      4.86 o 
  -4 -13   5        0.04        5.40      5.68 o 
  -3 -13   5       13.11        7.41      2.95 o 
  -2 -13   5       23.12       25.75      3.27 o 
  -1 -13   5        8.24       15.52      1.65 o 
   0 -13   5        0.34        1.65      1.50 o 
   1 -13   5       14.35       12.65      2.29 o 
   2 -13   5        5.06        3.31      2.19 o 
   3 -13   5       14.72        6.42      3.59 o 
   4 -13   5        2.29        7.84      4.98 o 
   5 -13   5        5.20        2.40      3.30 o 
   6 -13   5        3.04        3.92      3.94 o 
  -4 -12   5       54.72       61.65      9.55 o 
  -3 -12   5       34.09       45.99      4.50 o 
  -2 -12   5       17.26       24.14      2.33 o 
  -1 -12   5       21.17       33.09      2.26 o 
   0 -12   5       28.51       19.27      1.98 o 
   1 -12   5       15.74       12.29      1.89 o 
   2 -12   5        5.95        6.41      2.50 o 
   3 -12   5        1.38        0.54      2.45 o 
   4 -12   5        4.39        4.56      3.02 o 
   5 -12   5        4.14        3.99      3.35 o 
   6 -12   5        1.15        1.07      3.55 o 
  -5 -11   5        0.00        5.12      6.75 o 
  -4 -11   5       87.68       68.48      7.53 o 
  -3 -11   5       60.86       55.03      2.68 o 
  -2 -11   5        0.14        1.35      1.41 o 
  -1 -11   5      169.70      137.46      4.14 o 
   0 -11   5       22.80       21.72      1.78 o 
   1 -11   5       29.37       25.78      1.90 o 
   2 -11   5       11.24       10.24      2.25 o 
   3 -11   5       77.78       69.36      4.74 o 
   4 -11   5        0.17        0.33      2.32 o 
   5 -11   5       21.44       19.49      4.05 o 
   6 -11   5        1.29        1.00      3.40 o 
  -5 -10   5        3.58        2.04      3.52 o 
  -4 -10   5       14.59        9.81      2.80 o 
  -3 -10   5       54.16       60.40      3.78 o 
  -2 -10   5       72.95       59.86      2.80 o 
  -1 -10   5       43.14       42.13      1.98 o 
   0 -10   5        8.95       14.21      1.33 o 
   1 -10   5       75.87      106.55      2.40 o 
   2 -10   5       72.78       76.19      2.71 o 
   3 -10   5       62.72       60.01      3.74 o 
   4 -10   5       15.14       12.45      2.46 o 
   5 -10   5        3.33        5.96      2.58 o 
   6 -10   5        6.09        8.30      3.54 o 
  -6  -9   5        0.80        6.23      6.34 o 
  -5  -9   5       12.48        4.60      2.18 o 
  -4  -9   5       21.37       14.46      2.83 o 
  -3  -9   5       26.89       32.45      3.61 o 
  -2  -9   5      201.85      196.54      5.14 o 
  -1  -9   5       15.32       14.74      1.96 o 
   0  -9   5        2.49        7.86      1.13 o 
   1  -9   5        1.21        5.44      0.86 o 
   2  -9   5      156.04      180.62      5.19 o 
   3  -9   5       25.43       29.46      2.61 o 
   4  -9   5      187.86      207.83      5.48 o 
   5  -9   5        6.24        7.32      2.53 o 
   6  -9   5        7.36        4.69      3.47 o 
   7  -9   5        0.02        1.91      7.34 o 
  -6  -8   5       17.85       15.11      2.83 o 
  -5  -8   5        1.34        6.87      2.60 o 
  -4  -8   5        0.33        2.90      2.80 o 
  -3  -8   5        0.37        6.95      2.10 o 
  -2  -8   5       33.57       29.14      1.90 o 
  -1  -8   5        3.25        2.59      0.77 o 
   0  -8   5        3.50        1.68      0.82 o 
   1  -8   5      191.52      163.80      2.53 o 
   2  -8   5       26.25       12.02      1.39 o 
   3  -8   5       75.52       68.82      4.55 o 
   4  -8   5        6.18        4.34      2.01 o 
   5  -8   5       22.18       23.31      3.14 o 
   6  -8   5        3.87        2.54      3.09 o 
   7  -8   5        4.29        2.44      4.08 o 
  -6  -7   5       17.43       20.08      3.50 o 
  -5  -7   5      253.87      255.49      9.36 o 
  -4  -7   5      375.82      388.75      8.49 o 
  -3  -7   5       12.14        5.37      1.57 o 
  -2  -7   5        0.28        0.18      1.32 o 
  -1  -7   5      216.19      209.36      3.42 o 
   0  -7   5        0.76        0.57      0.65 o 
   1  -7   5        7.39        7.65      0.82 o 
   2  -7   5        0.16        1.59      1.16 o 
   3  -7   5       66.63       65.68      3.11 o 
   4  -7   5        1.84        3.13      1.65 o 
   5  -7   5       14.49       12.32      2.59 o 
   6  -7   5        4.71        5.96      3.26 o 
   7  -7   5        5.89        0.37      3.55 o 
  -7  -6   5        0.11        1.72      3.43 o 
  -6  -6   5        2.68        0.77      2.67 o 
  -5  -6   5       37.98       31.09      3.50 o 
  -4  -6   5      144.82      142.32      5.31 o 
  -3  -6   5        4.70       22.68      1.36 o 
  -2  -6   5        8.65       20.64      2.07 o 
  -1  -6   5       55.22      101.70      2.12 o 
   0  -6   5      144.96      140.17      2.43 o 
   1  -6   5      242.19      270.38      3.90 o 
   2  -6   5      127.22      155.68      3.02 o 
   3  -6   5        2.21        2.57      0.95 o 
   4  -6   5        5.52        2.16      1.57 o 
   5  -6   5        0.41        2.06      1.96 o 
   6  -6   5        7.96        4.41      2.66 o 
   7  -6   5        0.96        0.00      3.25 o 
  -7  -5   5        8.47        8.63      7.25 o 
  -6  -5   5       49.72       53.77      5.60 o 
  -5  -5   5        2.70        2.91      2.45 o 
  -4  -5   5       71.99       77.62      3.26 o 
  -3  -5   5        0.36        3.20      1.07 o 
  -2  -5   5     1054.48     1076.44      8.65 o 
  -1  -5   5      372.38      267.40      2.73 o 
   0  -5   5       33.08       33.63      1.67 o 
   1  -5   5      451.83      426.87      3.75 o 
   2  -5   5        9.03       14.50      1.42 o 
   3  -5   5       69.52       82.89      2.37 o 
   4  -5   5       13.02       17.23      1.88 o 
   5  -5   5       16.06       15.53      2.91 o 
   6  -5   5       52.75       53.04      4.04 o 
   7  -5   5        8.31       14.33      4.30 o 
  -7  -4   5        0.47        2.01      3.46 o 
  -6  -4   5       33.53       26.65      7.57 o 
  -5  -4   5      126.50      148.83      7.16 o 
  -4  -4   5       19.51       23.31      2.13 o 
  -3  -4   5      168.34      159.29      4.09 o 
  -2  -4   5      519.24      618.58      7.18 o 
  -1  -4   5      107.99      163.00      2.60 o 
   0  -4   5      145.35      171.60      1.87 o 
   1  -4   5       19.65       27.69      0.97 o 
   2  -4   5      311.33      258.80      3.10 o 
   3  -4   5       23.79       19.53      1.18 o 
   4  -4   5        0.56        4.75      1.34 o 
   5  -4   5        3.38        7.08      2.03 o 
   6  -4   5       46.74       47.91      4.20 o 
   7  -4   5       20.62       24.38      5.95 o 
  -7  -3   5        0.22        2.36      3.38 o 
  -6  -3   5       11.37       10.38      4.24 o 
  -5  -3   5       14.69       16.35      2.52 o 
  -4  -3   5      119.89      141.40      3.97 o 
  -3  -3   5      477.53      416.16      5.73 o 
  -2  -3   5        2.23        1.34      0.93 o 
  -1  -3   5        3.10        5.72      1.11 o 
   0  -3   5        1.94        0.73      0.86 o 
   1  -3   5      141.24      104.47      1.63 o 
   2  -3   5       68.42       90.47      1.73 o 
   3  -3   5      121.30      123.72      2.16 o 
   4  -3   5        0.79        2.76      1.16 o 
   5  -3   5        0.04        0.82      1.55 o 
   6  -3   5       11.10       12.86      2.36 o 
   7  -3   5       51.26       61.40     11.07 o 
  -7  -2   5        1.59        1.32      3.40 o 
  -6  -2   5        0.06        0.98      2.86 o 
  -5  -2   5      411.43      410.20      8.12 o 
  -4  -2   5       26.28       24.92      1.74 o 
  -3  -2   5        6.88        0.18      1.17 o 
  -2  -2   5        0.57        1.96      0.95 o 
  -1  -2   5        3.70        1.15      1.01 o 
   0  -2   5      623.72      645.84      6.13 o 
   1  -2   5      297.12      230.79      2.49 o 
   2  -2   5      839.63      961.22      6.41 o 
   3  -2   5       88.74      120.38      2.02 o 
   4  -2   5        9.34        5.87      1.24 o 
   5  -2   5        0.50        0.39      1.31 o 
   6  -2   5        8.23        8.07      2.86 o 
   7  -2   5       26.91       25.60      5.86 o 
  -7  -1   5        7.57        6.25      4.25 o 
  -6  -1   5      146.42      181.88      6.46 o 
  -5  -1   5        6.30        5.41      2.08 o 
  -4  -1   5       12.21       19.58      2.28 o 
  -3  -1   5       93.91      118.68      2.24 o 
  -2  -1   5       82.96      144.05      2.09 o 
  -1  -1   5      173.45      290.15      4.22 o 
   0  -1   5      178.45      204.53      2.30 o 
   1  -1   5       44.72       73.25      1.79 o 
   2  -1   5       22.72       24.45      1.16 o 
   3  -1   5      177.54      163.42      2.72 o 
   4  -1   5       76.91       97.40      3.09 o 
   5  -1   5       88.10       98.86      3.62 o 
   6  -1   5       98.86      102.57      5.17 o 
   7  -1   5       13.11       11.56      5.17 o 
  -7   0   5        8.67        8.43      4.62 o 
  -6   0   5       56.57       63.60      4.40 o 
  -5   0   5       18.65       16.15      2.55 o 
  -4   0   5        0.02        0.37      1.70 o 
  -3   0   5      120.06       83.70      2.92 o 
  -2   0   5     1172.88     1106.30      8.93 o 
  -1   0   5     2372.49     1952.57      9.55 o 
   0   0   5     1950.26     1836.67     19.36 o 
   1   0   5       71.45       90.14      2.23 o 
   2   0   5       68.17       75.65      1.49 o 
   3   0   5       16.41       19.56      1.56 o 
   4   0   5       33.44       32.49      2.27 o 
   5   0   5      225.13      205.69      4.98 o 
   6   0   5       20.69       26.35      3.34 o 
  -7   1   5       92.74       86.60      6.87 o 
  -6   1   5       36.17       24.09      3.79 o 
  -5   1   5       17.29       14.60      2.68 o 
  -4   1   5       86.49       90.97      3.90 o 
  -3   1   5        6.44       18.09      1.34 o 
  -2   1   5      130.19      138.21      2.21 o 
  -1   1   5     1060.21      905.40      4.33 o 
   0   1   5       34.37       41.18      1.45 o 
   1   1   5      921.15     1042.39      5.92 o 
   2   1   5      139.55      149.55      2.54 o 
   3   1   5      140.59      155.49      4.03 o 
   4   1   5       25.42       20.81      1.83 o 
   5   1   5       13.10        9.85      1.95 o 
   6   1   5        4.69       10.73      4.58 o 
  -7   2   5       16.76       15.87      3.81 o 
  -6   2   5        8.30        5.74      2.38 o 
  -5   2   5        5.56        6.32      2.10 o 
  -4   2   5      223.65      235.99      5.25 o 
  -3   2   5      367.87      393.92      5.71 o 
  -2   2   5      210.78      261.29      3.04 o 
  -1   2   5        0.02        4.26      1.58 o 
   0   2   5      266.93      295.44      3.73 o 
   1   2   5        2.24        0.73      0.68 o 
   2   2   5       49.06       57.08      2.67 o 
   3   2   5      232.61      221.04      4.04 o 
   4   2   5      424.79      415.68      6.72 o 
   5   2   5       35.34       31.01      2.55 o 
   6   2   5       20.02       22.76      4.05 o 
  -7   3   5       27.95       33.49      4.86 o 
  -6   3   5        5.72        5.73      3.14 o 
  -5   3   5        0.05        1.63      2.06 o 
  -4   3   5       63.39       72.77      3.88 o 
  -3   3   5        5.55       14.88      2.51 o 
  -2   3   5      133.19      118.63      2.04 o 
  -1   3   5      277.95      345.31      4.49 o 
   0   3   5      596.23      537.28      6.13 o 
   1   3   5       65.49       63.01      5.09 o 
   2   3   5      125.85      139.10      4.51 o 
   3   3   5        0.91        0.32      1.21 o 
   4   3   5       10.14        9.45      1.88 o 
   5   3   5        0.40        2.17      1.97 o 
   6   3   5        2.26        0.60      2.94 o 
  -7   4   5       28.53       28.88      5.06 o 
  -6   4   5       34.31       44.19      4.37 o 
  -5   4   5        1.96        2.66      2.41 o 
  -4   4   5      192.61      184.32      4.91 o 
  -3   4   5       38.77       33.64      2.13 o 
  -2   4   5      193.46      209.17      2.89 o 
  -1   4   5      136.49      148.93      2.19 o 
   0   4   5       79.90       59.74      1.90 o 
   1   4   5      151.05      166.58      5.28 o 
   2   4   5        1.66        4.15      1.25 o 
   3   4   5       23.98       22.32      2.07 o 
   4   4   5       11.47       11.83      1.92 o 
   5   4   5        0.20        0.36      1.90 o 
  -7   5   5       15.37       19.58      4.49 o 
  -6   5   5        0.05        2.50      3.14 o 
  -5   5   5       54.07       55.28      4.46 o 
  -4   5   5      116.44      138.17      4.64 o 
  -3   5   5        0.24        1.02      1.23 o 
  -2   5   5      229.52      197.17      4.23 o 
  -1   5   5      157.44      130.98      3.12 o 
   0   5   5       33.04       35.70      1.63 o 
   1   5   5       23.99       32.93      3.61 o 
   2   5   5        0.04        1.11      1.29 o 
   3   5   5      133.63      125.04      3.67 o 
   4   5   5        7.61        7.95      2.11 o 
   5   5   5        4.79        5.75      4.20 o 
  -7   6   5        0.72        3.90      4.79 o 
  -6   6   5        3.81        2.27      3.23 o 
  -5   6   5       45.31       46.07      7.04 o 
  -4   6   5        2.55        1.92      1.95 o 
  -3   6   5       57.86       76.72      2.55 o 
  -2   6   5       19.27       22.72      1.65 o 
  -1   6   5       16.08       20.15      1.71 o 
   0   6   5       19.67       33.27      1.85 o 
   1   6   5      154.64      160.25      6.08 o 
   2   6   5       50.57       60.45      4.68 o 
   3   6   5       48.97       42.57      2.66 o 
   4   6   5       23.40       27.40      2.63 o 
   5   6   5        3.86        9.54      4.46 o 
  -7   7   5        0.27        0.17      3.44 o 
  -6   7   5        5.34       10.49      3.67 o 
  -5   7   5        1.36        1.30      2.57 o 
  -4   7   5        2.99        0.03      1.99 o 
  -3   7   5       29.29       15.75      2.10 o 
  -2   7   5       45.50       48.29      2.46 o 
  -1   7   5        1.83        0.76      1.42 o 
   0   7   5      129.57      105.60      2.51 o 
   1   7   5      192.31      173.30      5.24 o 
   2   7   5       69.71       71.99      4.40 o 
   3   7   5       10.02       11.21      1.65 o 
   4   7   5       20.42       13.79      3.19 o 
  -7   8   5        0.18        0.06      6.42 o 
  -6   8   5        2.33        7.77      3.92 o 
  -5   8   5       11.71       10.67      2.86 o 
  -4   8   5        1.76        7.63      2.23 o 
  -3   8   5       12.04       11.58      2.31 o 
  -2   8   5        7.44        5.60      1.49 o 
  -1   8   5        0.34        0.75      1.55 o 
   0   8   5       28.85       43.55      1.60 o 
   1   8   5       11.20        7.65      2.42 o 
   2   8   5       31.65       25.70      3.96 o 
   3   8   5        7.19        5.44      2.43 o 
   4   8   5        1.13        0.64      4.37 o 
  -6   9   5        1.93        6.16      5.63 o 
  -5   9   5       28.40       39.53      3.82 o 
  -4   9   5       18.05       23.27      2.14 o 
  -3   9   5        4.47        1.02      1.92 o 
  -2   9   5       15.74       15.78      1.61 o 
  -1   9   5        0.00        0.53      1.83 o 
   0   9   5        0.65        2.02      1.16 o 
   1   9   5        0.12        0.99      1.47 o 
   2   9   5        0.33        2.39      3.18 o 
   3   9   5       15.38        6.23      4.91 o 
  -6  10   5        0.28        1.56      3.68 o 
  -5  10   5        0.10        2.25      2.51 o 
  -4  10   5        0.99        0.18      2.88 o 
  -3  10   5        0.01        1.72      1.96 o 
  -2  10   5        5.31        3.65      2.17 o 
  -1  10   5       34.72       46.43      5.79 o 
   0  10   5        0.14        1.45      1.34 o 
   1  10   5        0.22        0.29      1.15 o 
   2  10   5        1.31        0.00      3.77 o 
   3  10   5        6.00       16.50      8.50 o 
  -5  11   5        1.61        8.44      7.20 o 
  -4  11   5        0.78        0.03      5.45 o 
  -3  11   5        6.22        2.09      2.60 o 
  -2  11   5        2.15        0.00      3.23 o 
  -1  11   5       14.39       10.71      2.12 o 
   0  11   5       90.23       95.49      3.51 o 
   1  11   5       62.94       74.18      5.73 o 
   2  11   5        3.20        5.92      4.86 o 
  -4  12   5        0.00        3.85      6.70 o 
  -3  12   5        0.29        0.66      3.06 o 
  -2  12   5        0.83        6.62      5.70 o 
  -1  12   5        3.63        3.59      3.53 o 
   0  12   5        3.28        5.03      3.32 o 
   1  12   5       12.06       11.36      5.87 o 
  -3  13   5        2.30        4.65      6.64 o 
  -2  13   5        7.79        0.06      5.81 o 
  -1  13   5        3.82        6.92      7.61 o 
   0 -17   6        0.02        3.21      6.98 o 
   1 -17   6        0.73        3.45      2.54 o 
   2 -17   6        7.26        6.48      3.42 o 
  -1 -16   6       31.61       42.22      5.44 o 
   0 -16   6        3.55        5.98      2.17 o 
   1 -16   6       10.71       15.15      2.74 o 
   2 -16   6        8.73        8.52      3.20 o 
   3 -16   6        2.18        1.33      3.33 o 
   4 -16   6        2.50        5.70      8.06 o 
  -2 -15   6        5.41       10.88      3.92 o 
  -1 -15   6        2.29        6.50      2.52 o 
   0 -15   6        0.68        1.81      1.88 o 
   1 -15   6        0.50        1.31      1.90 o 
   2 -15   6        6.40        7.74      2.58 o 
   3 -15   6        1.68        0.98      2.86 o 
   4 -15   6       14.46       17.80      5.53 o 
  -3 -14   6        8.78        6.70      5.51 o 
  -2 -14   6        6.95        4.13      2.74 o 
  -1 -14   6        1.99        4.52      1.74 o 
   0 -14   6        0.12        1.83      1.74 o 
   1 -14   6       19.85       21.34      2.77 o 
   2 -14   6        1.19        2.03      2.30 o 
   3 -14   6        0.26        1.73      2.48 o 
   4 -14   6        7.94        8.61      3.90 o 
   5 -14   6        1.22        2.65      4.52 o 
  -4 -13   6        3.72        0.00      5.34 o 
  -3 -13   6        0.32        1.96      3.03 o 
  -2 -13   6       23.44       38.59      2.78 o 
  -1 -13   6       45.82       56.65      2.86 o 
   0 -13   6        0.01        0.76      1.50 o 
   1 -13   6        0.02        1.25      1.72 o 
   2 -13   6        0.01        0.14      2.02 o 
   3 -13   6        3.61        2.54      2.80 o 
   4 -13   6        8.68        5.91      3.02 o 
   5 -13   6        3.52        6.69      3.72 o 
  -4 -12   6       12.82       13.50      4.44 o 
  -3 -12   6        3.35        1.58      1.69 o 
  -2 -12   6       16.56       29.90      2.46 o 
  -1 -12   6        9.04        9.94      1.91 o 
   0 -12   6        0.01        1.27      1.52 o 
   1 -12   6       55.66       38.01      2.69 o 
   2 -12   6        4.01        2.91      2.05 o 
   3 -12   6       24.79       25.30      3.22 o 
   4 -12   6        4.88        5.65      2.84 o 
   5 -12   6       20.74       21.42      4.31 o 
   6 -12   6        9.35        7.71      5.07 o 
  -5 -11   6        7.33        5.40      5.95 o 
  -4 -11   6        0.04        1.30      2.07 o 
  -3 -11   6       52.00       50.18      3.91 o 
  -2 -11   6       79.51       99.82      4.23 o 
  -1 -11   6       20.41       20.21      2.17 o 
   0 -11   6        8.33       16.47      1.65 o 
   1 -11   6       11.08       15.53      1.91 o 
   2 -11   6        9.73        9.46      2.06 o 
   3 -11   6      119.08      122.81      4.64 o 
   4 -11   6       15.98       14.14      2.89 o 
   5 -11   6        6.96        6.27      3.02 o 
   6 -11   6        1.21        0.40      3.32 o 
  -5 -10   6        3.82        0.13      2.27 o 
  -4 -10   6       28.17       35.94      3.73 o 
  -3 -10   6      112.26      141.50      5.22 o 
  -2 -10   6      122.37       97.64      3.83 o 
  -1 -10   6       59.61       66.38      3.12 o 
   0 -10   6      199.76      178.38      4.06 o 
   1 -10   6       12.49       15.27      1.33 o 
   2 -10   6        1.45        5.28      1.49 o 
   3 -10   6        0.35        0.60      1.69 o 
   4 -10   6        2.77        5.14      2.07 o 
   5 -10   6        0.21        0.54      2.22 o 
   6 -10   6        4.64        2.15      3.36 o 
  -6  -9   6        0.30        2.82      2.92 o 
  -5  -9   6       40.85       26.91      3.46 o 
  -4  -9   6       12.11        5.02      2.82 o 
  -3  -9   6        0.14        0.81      1.86 o 
  -2  -9   6      177.01      151.63      4.18 o 
  -1  -9   6      412.56      413.66      5.76 o 
   0  -9   6      172.12      221.66      3.55 o 
   1  -9   6       36.21       35.47      1.74 o 
   2  -9   6       33.49       48.30      2.28 o 
   3  -9   6       73.03       70.17      3.28 o 
   4  -9   6       85.41       91.59      4.08 o 
   5  -9   6        0.67        1.91      2.25 o 
   6  -9   6        0.68        1.95      3.32 o 
  -6  -8   6        0.41        0.03      2.61 o 
  -5  -8   6      118.14      135.86      8.01 o 
  -4  -8   6       18.97       10.15      2.58 o 
  -3  -8   6       29.56       39.93      2.63 o 
  -2  -8   6       35.87       24.40      1.68 o 
  -1  -8   6      475.86      489.15      5.55 o 
   0  -8   6       86.46       54.24      1.60 o 
   1  -8   6        8.93        4.61      0.95 o 
   2  -8   6       81.94       71.02      2.54 o 
   3  -8   6      164.34      159.04      4.03 o 
   4  -8   6        2.93        4.65      2.20 o 
   5  -8   6        0.02        1.76      2.33 o 
   6  -8   6        8.96        5.42      3.35 o 
   7  -8   6       10.04        8.80      7.72 o 
  -6  -7   6       17.25       10.49      4.17 o 
  -5  -7   6        0.18        2.22      2.60 o 
  -4  -7   6        7.75       16.14      3.45 o 
  -3  -7   6       60.87       46.79      3.43 o 
  -2  -7   6        4.41        0.67      0.99 o 
  -1  -7   6      162.85      151.76      3.34 o 
   0  -7   6       10.36       19.35      1.14 o 
   1  -7   6      387.70      460.64      5.06 o 
   2  -7   6        0.00        1.66      0.77 o 
   3  -7   6       25.37       32.06      2.41 o 
   4  -7   6        1.17        1.99      1.72 o 
   5  -7   6        3.40        2.90      2.69 o 
   6  -7   6        2.40        1.81      2.35 o 
   7  -7   6       10.91        5.29      7.09 o 
  -7  -6   6       14.36       21.68      4.78 o 
  -6  -6   6       12.27       13.89      4.36 o 
  -5  -6   6       18.06       28.76      3.42 o 
  -4  -6   6       36.12       44.22      4.59 o 
  -3  -6   6      181.59      246.41      6.91 o 
  -2  -6   6      247.89      222.48      3.25 o 
  -1  -6   6        4.31        1.71      1.23 o 
   0  -6   6      192.74      171.36      2.82 o 
   1  -6   6      286.71      319.23      3.20 o 
   2  -6   6       18.18       21.57      1.53 o 
   3  -6   6        8.16        2.47      1.12 o 
   4  -6   6        7.45       12.21      2.10 o 
   5  -6   6        0.02        2.18      2.14 o 
   6  -6   6        9.92        0.76      2.37 o 
   7  -6   6        1.42        5.47      3.63 o 
  -7  -5   6        4.92        6.17      4.27 o 
  -6  -5   6        0.73        0.03      2.99 o 
  -5  -5   6        2.31        1.98      2.65 o 
  -4  -5   6      128.48      115.92      3.79 o 
  -3  -5   6       27.38       39.29      2.70 o 
  -2  -5   6       69.72       48.05      1.85 o 
  -1  -5   6        3.07        5.83      0.78 o 
   0  -5   6      512.95      435.09      3.38 o 
   1  -5   6       11.81       15.12      0.84 o 
   2  -5   6       70.06       55.37      1.84 o 
   3  -5   6      150.23      230.06      3.46 o 
   4  -5   6       69.74       74.19      3.06 o 
   5  -5   6       14.16       16.31      3.10 o 
   6  -5   6       23.62       24.03      3.26 o 
   7  -5   6        6.84        6.33      3.48 o 
  -7  -4   6        0.00        0.00      3.45 o 
  -6  -4   6       19.65       11.84      3.96 o 
  -5  -4   6        0.25        0.75      2.08 o 
  -4  -4   6       93.24      103.89      3.76 o 
  -3  -4   6      161.96      108.52      3.37 o 
  -2  -4   6      222.43      222.87      3.61 o 
  -1  -4   6      521.85      610.35      6.62 o 
   0  -4   6      105.46      155.83      2.83 o 
   1  -4   6       34.48       34.57      1.15 o 
   2  -4   6       23.88       16.25      1.06 o 
   3  -4   6        0.52        0.25      0.86 o 
   4  -4   6       79.18       82.61      3.10 o 
   5  -4   6      149.08      157.52      4.87 o 
   6  -4   6       23.51       23.37      2.73 o 
   7  -4   6       20.63       21.21      8.83 o 
  -7  -3   6        5.38        0.61      3.40 o 
  -6  -3   6       47.40       54.93      6.28 o 
  -5  -3   6       30.32       35.05      3.39 o 
  -4  -3   6       51.05       42.50      2.33 o 
  -3  -3   6      255.66      186.63      3.19 o 
  -2  -3   6       10.48        7.25      1.60 o 
  -1  -3   6      780.57      700.22      6.37 o 
   0  -3   6      663.13      585.55      3.24 o 
   1  -3   6      361.12      385.61      2.87 o 
   2  -3   6      241.43      313.91      3.27 o 
   3  -3   6      115.43       92.10      2.11 o 
   4  -3   6        0.06        0.82      1.11 o 
   5  -3   6        5.82        9.04      1.69 o 
   6  -3   6       54.46       43.32      4.22 o 
   7  -3   6        3.61        2.00      4.68 o 
  -7  -2   6        0.62        1.98      3.95 o 
  -6  -2   6      139.91      128.86      5.53 o 
  -5  -2   6      159.28      140.49      5.01 o 
  -4  -2   6      277.46      276.19      5.05 o 
  -3  -2   6      225.16      328.63      5.33 o 
  -2  -2   6      240.90      255.19      3.14 o 
  -1  -2   6      259.22      322.66      2.42 o 
   0  -2   6      264.78      245.48      3.02 o 
   1  -2   6       69.78       95.16      1.82 o 
   2  -2   6      828.06      855.84     11.22 o 
   3  -2   6       27.91       44.52      2.18 o 
   4  -2   6       96.13      107.37      3.31 o 
   5  -2   6      123.46      118.79      4.62 o 
   6  -2   6       37.34       40.88      4.54 o 
  -7  -1   6        9.88       20.87      5.18 o 
  -6  -1   6       19.65       26.41      4.58 o 
  -5  -1   6        0.56        2.44      2.04 o 
  -4  -1   6        1.50        4.56      1.48 o 
  -3  -1   6      548.57      541.33      6.09 o 
  -2  -1   6      193.51      204.23      3.51 o 
  -1  -1   6       77.81      133.86      2.45 o 
   0  -1   6       53.41       57.40      1.76 o 
   1  -1   6      215.46      271.27      3.85 o 
   2  -1   6       30.00       30.32      1.48 o 
   3  -1   6        0.17        0.66      1.10 o 
   4  -1   6       54.87       46.06      2.62 o 
   5  -1   6      159.71      183.61      4.83 o 
   6  -1   6        3.23        6.00      5.33 o 
  -7   0   6       54.41       71.01      5.23 o 
  -6   0   6      387.23      388.54     11.64 o 
  -5   0   6       20.31       33.19      3.54 o 
  -4   0   6        1.64        3.01      1.66 o 
  -3   0   6       25.78       17.92      1.32 o 
  -2   0   6      193.26      253.39      2.92 o 
  -1   0   6     1652.98     1437.81     13.62 o 
   0   0   6     1886.08     1966.03     17.51 o 
   1   0   6       94.26       90.04      1.23 o 
   2   0   6       68.69       72.39      1.75 o 
   3   0   6        0.05        0.64      1.04 o 
   4   0   6       16.51       22.24      1.98 o 
   5   0   6       12.36        5.44      1.85 o 
   6   0   6        5.38       10.53      3.23 o 
  -7   1   6      133.13      124.49      6.80 o 
  -6   1   6       42.37       40.92      3.73 o 
  -5   1   6       49.51       36.46      3.07 o 
  -4   1   6        8.61        1.40      2.14 o 
  -3   1   6      300.26      286.90      4.85 o 
  -2   1   6       69.85       43.88      1.64 o 
  -1   1   6      121.91      253.23      2.72 o 
   0   1   6      504.18      641.41      4.84 o 
   1   1   6       78.42       75.56      2.05 o 
   2   1   6       78.13       80.55      2.19 o 
   3   1   6       25.19       27.68      1.97 o 
   4   1   6       35.33       46.94      2.83 o 
   5   1   6       69.74       71.65      2.77 o 
   6   1   6        0.11        2.25      2.84 o 
  -7   2   6        6.59        4.51      3.65 o 
  -6   2   6        7.54        5.51      3.14 o 
  -5   2   6        1.25        1.38      1.97 o 
  -4   2   6       59.20       56.41      3.53 o 
  -3   2   6      276.68      273.34      4.18 o 
  -2   2   6      584.84      585.80      4.87 o 
  -1   2   6     1852.88     1689.57     13.58 o 
   0   2   6      397.53      350.79      4.37 o 
   1   2   6        0.55        1.05      1.05 o 
   2   2   6      169.10      154.58      2.66 o 
   3   2   6        1.50        3.51      1.32 o 
   4   2   6      228.72      213.91      5.62 o 
   5   2   6       54.26       51.91      3.21 o 
   6   2   6        0.37        1.01      4.29 o 
  -7   3   6      108.75      126.02      7.66 o 
  -6   3   6        2.92        7.68      3.97 o 
  -5   3   6        2.05        2.39      2.21 o 
  -4   3   6       55.88       59.72      3.57 o 
  -3   3   6        2.78        5.05      1.56 o 
  -2   3   6        0.01        0.96      0.75 o 
  -1   3   6       16.07       23.20      1.16 o 
   0   3   6      227.76      231.69      3.22 o 
   1   3   6      463.45      441.43      7.90 o 
   2   3   6      213.73      227.58      3.58 o 
   3   3   6       33.36       34.27      1.99 o 
   4   3   6       92.59       85.54      3.92 o 
   5   3   6       23.93       23.51      2.67 o 
  -7   4   6       83.13       78.27      6.33 o 
  -6   4   6        2.86        4.21      3.34 o 
  -5   4   6        1.15        0.30      2.61 o 
  -4   4   6       20.76       21.96      2.95 o 
  -3   4   6       13.07       23.49      1.98 o 
  -2   4   6       18.10       19.61      1.39 o 
  -1   4   6      118.82      100.50      2.88 o 
   0   4   6       47.30       55.08      2.55 o 
   1   4   6      622.71      594.49      9.52 o 
   2   4   6      120.69      113.33      2.91 o 
   3   4   6       39.90       33.05      1.91 o 
   4   4   6        4.16        2.37      1.72 o 
   5   4   6        1.34        2.31      3.14 o 
  -7   5   6       17.76       13.42      7.70 o 
  -6   5   6        0.16        0.00      3.00 o 
  -5   5   6       12.07       20.55      3.49 o 
  -4   5   6        3.73        9.10      2.14 o 
  -3   5   6       19.03       20.47      1.68 o 
  -2   5   6      136.14      146.72      3.39 o 
  -1   5   6        1.50        1.50      1.37 o 
   0   5   6        1.44        0.27      0.94 o 
   1   5   6       11.35        9.70      3.42 o 
   2   5   6      136.78      113.57      6.40 o 
   3   5   6        9.12        9.47      1.44 o 
   4   5   6        3.75        3.51      1.75 o 
   5   5   6        5.78        6.30      6.67 o 
  -7   6   6        0.23        5.80      4.14 o 
  -6   6   6       43.48       38.40      4.89 o 
  -5   6   6       34.17       20.63      3.19 o 
  -4   6   6        4.43        0.30      1.88 o 
  -3   6   6       12.53        9.62      1.88 o 
  -2   6   6        9.13        4.16      1.48 o 
  -1   6   6       39.88       30.51      1.65 o 
   0   6   6       13.17       25.37      1.38 o 
   1   6   6       19.32       19.87      3.31 o 
   2   6   6        2.01        5.20      2.28 o 
   3   6   6       12.66        5.81      1.70 o 
   4   6   6        0.22        1.86      2.12 o 
  -7   7   6        0.34        3.65      7.34 o 
  -6   7   6       43.00       35.36      4.61 o 
  -5   7   6       15.74       32.46      3.83 o 
  -4   7   6       13.22       21.76      2.96 o 
  -3   7   6       14.23       10.33      2.06 o 
  -2   7   6        0.15        0.88      1.20 o 
  -1   7   6        3.95        6.84      2.02 o 
   0   7   6       26.89       23.39      1.33 o 
   1   7   6        5.73       11.48      2.65 o 
   2   7   6       26.70       32.56      3.45 o 
   3   7   6        7.41        6.22      3.25 o 
   4   7   6        1.17        2.49      3.01 o 
  -6   8   6       10.36        7.74      4.36 o 
  -5   8   6        0.08        2.43      2.46 o 
  -4   8   6        0.07        2.90      2.89 o 
  -3   8   6       73.26       98.84      4.11 o 
  -2   8   6      168.40      185.42      4.74 o 
  -1   8   6       29.22       34.10      2.80 o 
   0   8   6        0.30        1.94      1.15 o 
   1   8   6       25.79       19.52      2.85 o 
   2   8   6       77.65       58.95      4.95 o 
   3   8   6        3.57        0.30      3.54 o 
  -6   9   6        1.11        5.16      3.86 o 
  -5   9   6        6.38        2.90      2.50 o 
  -4   9   6        0.68        0.52      2.69 o 
  -3   9   6        1.19        2.06      1.78 o 
  -2   9   6        5.10        2.12      2.22 o 
  -1   9   6        0.39        1.10      1.94 o 
   0   9   6       20.89       21.97      1.92 o 
   1   9   6       20.43       21.68      4.47 o 
   2   9   6        4.92       16.75      5.31 o 
   3   9   6        5.44        6.01      4.71 o 
  -5  10   6       14.92       26.80      8.64 o 
  -4  10   6        0.03        2.83      3.41 o 
  -3  10   6        0.52        7.02      3.31 o 
  -2  10   6       11.26        6.17      2.51 o 
  -1  10   6       65.15       65.73      3.49 o 
   0  10   6       44.86       55.85      2.59 o 
   1  10   6        4.57       10.80      7.16 o 
   2  10   6        0.27        3.10      4.52 o 
  -5  11   6        5.20       15.95      8.17 o 
  -4  11   6       11.60       17.55      7.81 o 
  -3  11   6        1.05        1.97      2.72 o 
  -2  11   6       20.90       18.58      7.14 o 
  -1  11   6      112.84      116.37      4.46 o 
   0  11   6        3.01        6.36      2.51 o 
   1  11   6        0.04        5.20      5.14 o 
  -3  12   6        0.01        1.52      6.62 o 
  -2  12   6       17.05       20.79      6.92 o 
  -1  12   6       45.01       48.50     10.69 o 
   0 -17   7        4.13        2.87      4.47 o 
   1 -17   7        1.06        0.70      2.74 o 
   2 -17   7        0.98        0.30      4.43 o 
  -1 -16   7        2.15        5.88      2.35 o 
   0 -16   7        1.78        1.85      2.22 o 
   1 -16   7        9.67        6.42      2.84 o 
   2 -16   7        4.49        5.57      3.52 o 
   3 -16   7        0.00        0.00      3.25 o 
  -2 -15   7       31.80       41.85      6.38 o 
  -1 -15   7       43.36       44.04      3.52 o 
   0 -15   7        0.70        3.02      2.06 o 
   1 -15   7       26.50       30.98      3.40 o 
   2 -15   7       31.52       29.70      5.20 o 
   3 -15   7        0.18        0.57      2.96 o 
   4 -15   7       10.07       11.30      4.93 o 
  -3 -14   7        0.15        0.17      4.84 o 
  -2 -14   7       44.75       38.16      3.08 o 
  -1 -14   7        9.53       10.55      3.40 o 
   0 -14   7        0.18        1.46      1.90 o 
   1 -14   7        0.02        1.08      2.23 o 
   2 -14   7        0.08        2.29      2.72 o 
   3 -14   7        0.00        0.00      2.57 o 
   4 -14   7        0.62        1.42      2.94 o 
   5 -14   7        8.44        6.76      3.90 o 
  -4 -13   7        0.58        2.80      6.23 o 
  -3 -13   7        2.27        3.25      2.14 o 
  -2 -13   7       38.56       51.44      3.54 o 
  -1 -13   7        8.48        4.18      1.82 o 
   0 -13   7       39.70       48.68      3.27 o 
   1 -13   7       42.35       44.34      3.29 o 
   2 -13   7        3.48        3.28      2.61 o 
   3 -13   7        7.13        8.12      2.60 o 
   4 -13   7        0.23        2.30      3.08 o 
   5 -13   7        2.72        2.59      3.50 o 
  -4 -12   7       42.86       34.48      4.29 o 
  -3 -12   7        8.61        6.04      2.29 o 
  -2 -12   7       56.61       70.90      5.55 o 
  -1 -12   7       98.44       77.86      5.02 o 
   0 -12   7      152.35      150.02      5.54 o 
   1 -12   7       44.91       47.01      3.64 o 
   2 -12   7        0.74        0.80      1.65 o 
   3 -12   7       15.48       12.16      3.07 o 
   4 -12   7       13.74       11.55      3.55 o 
   5 -12   7        0.33        0.74      3.20 o 
   6 -12   7        4.82        5.20      5.84 o 
  -5 -11   7        0.75        0.29      2.48 o 
  -4 -11   7       31.48       47.42      4.07 o 
  -3 -11   7        3.10        6.09      3.52 o 
  -2 -11   7      130.29      147.31      5.54 o 
  -1 -11   7       17.65       20.61      2.32 o 
   0 -11   7       66.02       64.22      2.73 o 
   1 -11   7        2.20        3.00      1.37 o 
   2 -11   7        1.07        2.14      1.46 o 
   3 -11   7       10.78        7.80      2.43 o 
   4 -11   7       27.23       21.56      2.99 o 
   5 -11   7        0.02        2.40      2.42 o 
   6 -11   7       13.78       12.55      4.89 o 
  -5 -10   7        3.57        3.74      2.81 o 
  -4 -10   7        3.58        9.31      3.14 o 
  -3 -10   7        8.24        7.97      2.71 o 
  -2 -10   7      130.12      117.93      6.87 o 
  -1 -10   7       63.81       70.03      3.19 o 
   0 -10   7       29.07       26.64      2.40 o 
   1 -10   7        0.01        3.77      1.26 o 
   2 -10   7        2.37        1.27      1.31 o 
   3 -10   7       89.89       80.01      4.60 o 
   4 -10   7       12.59       12.14      2.87 o 
   5 -10   7        0.27        1.44      2.31 o 
   6 -10   7        0.08        0.49      3.13 o 
  -6  -9   7       17.66       18.72      4.42 o 
  -5  -9   7        0.85        2.19      2.61 o 
  -4  -9   7       13.14       22.46      4.29 o 
  -3  -9   7       17.78       24.87      3.75 o 
  -2  -9   7       65.13       48.41      2.47 o 
  -1  -9   7        4.35        3.10      1.63 o 
   0  -9   7       32.98       28.76      1.73 o 
   1  -9   7        3.65        2.97      1.02 o 
   2  -9   7        1.68        0.69      1.29 o 
   3  -9   7        3.03        3.38      1.77 o 
   4  -9   7       64.04       54.96      4.25 o 
   5  -9   7        5.87        5.78      4.16 o 
   6  -9   7        2.55        2.20      3.27 o 
  -6  -8   7        0.00        0.92      3.26 o 
  -5  -8   7        2.28        3.46      4.69 o 
  -4  -8   7        4.88        2.31      2.57 o 
  -3  -8   7      207.03      193.37      6.00 o 
  -2  -8   7       13.26        5.74      1.77 o 
  -1  -8   7       22.25       17.84      1.79 o 
   0  -8   7        3.08        1.09      0.83 o 
   1  -8   7       67.51       48.75      1.58 o 
   2  -8   7        5.42        6.84      1.12 o 
   3  -8   7       85.29       89.78      3.26 o 
   4  -8   7        0.07        1.04      2.02 o 
   5  -8   7       15.43       10.55      3.57 o 
   6  -8   7       16.19       19.87      4.13 o 
  -6  -7   7        0.08        2.13      3.37 o 
  -5  -7   7       24.12       20.53      3.95 o 
  -4  -7   7        1.26        0.35      2.26 o 
  -3  -7   7       12.94        7.72      1.96 o 
  -2  -7   7      128.25      104.03      3.34 o 
  -1  -7   7        0.66        0.58      0.98 o 
   0  -7   7      237.32      240.93      3.21 o 
   1  -7   7      259.06      296.50      3.61 o 
   2  -7   7       29.70       42.37      1.82 o 
   3  -7   7      113.61      135.05      3.42 o 
   4  -7   7        3.11        5.78      2.08 o 
   5  -7   7       11.28       13.77      3.23 o 
   6  -7   7       32.14       33.45      3.79 o 
  -7  -6   7        1.06        1.36      6.56 o 
  -6  -6   7        1.90        1.68      3.13 o 
  -5  -6   7      262.14      242.97     10.77 o 
  -4  -6   7       30.19       44.78      3.16 o 
  -3  -6   7        0.12        0.99      1.32 o 
  -2  -6   7      162.45      137.68      2.43 o 
  -1  -6   7       64.19       52.78      2.30 o 
   0  -6   7      323.76      287.03      4.05 o 
   1  -6   7       19.98       15.41      0.97 o 
   2  -6   7      194.95      208.96      3.24 o 
   3  -6   7      152.48      131.08      3.07 o 
   4  -6   7       32.36       35.42      3.19 o 
   5  -6   7        0.04        0.18      2.08 o 
   6  -6   7       21.97       28.33      3.12 o 
  -7  -5   7        0.88        4.34      4.10 o 
  -6  -5   7        4.19        5.24      3.88 o 
  -5  -5   7       50.20       47.19      8.30 o 
  -4  -5   7      202.75      186.69      4.85 o 
  -3  -5   7      326.21      336.30      6.03 o 
  -2  -5   7      289.97      335.42      5.24 o 
  -1  -5   7      306.87      362.07      2.96 o 
   0  -5   7      239.00      193.00      3.37 o 
   1  -5   7       23.68       24.93      1.07 o 
   2  -5   7       27.63       34.28      1.34 o 
   3  -5   7      134.03      162.24      3.20 o 
   4  -5   7       25.92       33.67      2.51 o 
   5  -5   7        8.88        9.84      2.26 o 
   6  -5   7      130.26      125.28      5.19 o 
  -7  -4   7        0.95        2.85      3.91 o 
  -6  -4   7       48.18       46.51      5.93 o 
  -5  -4   7       45.07       42.10      4.32 o 
  -4  -4   7        2.48        5.16      1.80 o 
  -3  -4   7        4.11        0.53      1.20 o 
  -2  -4   7       64.05       63.98      2.98 o 
  -1  -4   7      539.65      628.43      6.17 o 
   0  -4   7       12.16        1.33      1.18 o 
   1  -4   7       27.84       28.58      1.05 o 
   2  -4   7        4.89        2.70      0.76 o 
   3  -4   7       58.82       64.50      2.37 o 
   4  -4   7        2.73        0.94      1.36 o 
   5  -4   7       30.99       31.38      2.84 o 
   6  -4   7       13.34       10.61      3.61 o 
  -7  -3   7        3.15        6.49      4.51 o 
  -6  -3   7       86.70      110.49      6.15 o 
  -5  -3   7      440.47      445.97      8.85 o 
  -4  -3   7       55.40       69.28      2.90 o 
  -3  -3   7       28.05       23.65      1.90 o 
  -2  -3   7       35.91       22.17      2.74 o 
  -1  -3   7       11.04       11.92      1.29 o 
   0  -3   7     1620.25     1585.09     12.53 o 
   1  -3   7       42.53       55.17      1.56 o 
   2  -3   7      126.05      149.95      2.52 o 
   3  -3   7       88.21       98.62      2.21 o 
   4  -3   7        5.16        8.73      1.69 o 
   5  -3   7       11.10       13.50      2.52 o 
   6  -3   7        0.96        1.87      2.93 o 
  -7  -2   7       35.69       32.33      5.65 o 
  -6  -2   7      100.50       86.72      5.43 o 
  -5  -2   7       71.62       52.63      3.54 o 
  -4  -2   7      357.77      335.86      7.37 o 
  -3  -2   7        0.00        1.20      1.06 o 
  -2  -2   7       11.23       21.23      1.66 o 
  -1  -2   7      847.05     1033.50      8.54 o 
   0  -2   7     1631.05     1827.22     10.81 o 
   1  -2   7      441.68      522.16      4.04 o 
   2  -2   7       51.22       57.19      1.52 o 
   3  -2   7        4.10        7.25      1.63 o 
   4  -2   7        0.07        0.67      1.37 o 
   5  -2   7        2.63        3.71      1.80 o 
   6  -2   7       14.91       10.33      4.64 o 
  -7  -1   7        0.32        6.19      3.65 o 
  -6  -1   7       33.33       25.43      3.82 o 
  -5  -1   7        3.88        6.27      2.36 o 
  -4  -1   7        3.77       10.13      2.33 o 
  -3  -1   7       50.51       61.33      2.15 o 
  -2  -1   7       82.82       66.86      1.56 o 
  -1  -1   7     1179.58     1277.53      9.89 o 
   0  -1   7      411.59      452.66      5.98 o 
   1  -1   7       25.61       16.55      1.65 o 
   2  -1   7        5.96       11.06      1.17 o 
   3  -1   7      135.12      119.01      3.26 o 
   4  -1   7        0.15        0.77      1.38 o 
   5  -1   7        0.01        2.61      1.72 o 
   6  -1   7        0.18        5.15      4.44 o 
  -7   0   7        0.02        0.22      3.17 o 
  -6   0   7      401.80      415.18      8.94 o 
  -5   0   7        8.76       11.58      2.67 o 
  -4   0   7        1.17        1.17      1.62 o 
  -3   0   7       42.96       40.56      1.99 o 
  -2   0   7       10.35       15.90      1.45 o 
  -1   0   7      151.36      151.70      2.44 o 
   0   0   7      189.96      208.64      3.93 o 
   1   0   7      478.63      504.35      6.58 o 
   2   0   7      250.43      256.60      3.46 o 
   3   0   7       35.48       47.68      2.50 o 
   4   0   7       47.80       63.40      2.39 o 
   5   0   7       33.74       26.03      2.29 o 
   6   0   7        7.06        7.55      3.05 o 
  -7   1   7        1.98        1.30      3.29 o 
  -6   1   7       55.48       53.54      4.59 o 
  -5   1   7        1.58        2.79      2.38 o 
  -4   1   7       42.77       51.42      2.69 o 
  -3   1   7        3.15        2.93      1.37 o 
  -2   1   7        1.36        3.77      0.88 o 
  -1   1   7      661.93      561.43      6.25 o 
   0   1   7     1073.51     1032.23     11.22 o 
   1   1   7        6.45        4.47      1.29 o 
   2   1   7       26.30       29.28      1.78 o 
   3   1   7       61.45       69.11      2.77 o 
   4   1   7       42.62       44.23      2.86 o 
   5   1   7       15.19       16.66      2.76 o 
   6   1   7       17.71       29.19      6.05 o 
  -7   2   7       37.07       41.89      5.17 o 
  -6   2   7       10.21        8.82      3.01 o 
  -5   2   7        9.32        5.58      2.58 o 
  -4   2   7        8.24        7.85      2.48 o 
  -3   2   7       28.00       17.28      1.76 o 
  -2   2   7      359.46      376.37      4.15 o 
  -1   2   7      279.43      251.77      3.93 o 
   0   2   7        6.81        7.14      1.42 o 
   1   2   7        7.50       14.44      1.71 o 
   2   2   7       16.94       19.76      1.49 o 
   3   2   7        0.92        1.10      1.26 o 
   4   2   7       12.04        9.37      1.92 o 
   5   2   7        1.45        4.76      3.62 o 
  -7   3   7        2.26        5.35      3.59 o 
  -6   3   7        4.84       12.87      3.65 o 
  -5   3   7      139.75      148.24      6.72 o 
  -4   3   7        2.92        2.63      2.29 o 
  -3   3   7        0.03        2.39      1.42 o 
  -2   3   7       23.25       27.84      1.97 o 
  -1   3   7        1.30        0.92      0.75 o 
   0   3   7      200.58      218.09      3.93 o 
   1   3   7        1.02        0.28      0.91 o 
   2   3   7       21.26       13.97      1.20 o 
   3   3   7      190.71      195.49      5.46 o 
   4   3   7      291.99      291.96      5.81 o 
   5   3   7        2.11        3.49      2.82 o 
  -7   4   7        0.73        1.46      4.26 o 
  -6   4   7       10.08       10.77      3.82 o 
  -5   4   7       64.86       42.50      4.03 o 
  -4   4   7        7.37        9.97      2.53 o 
  -3   4   7       68.63       65.09      2.52 o 
  -2   4   7      305.47      308.00      4.12 o 
  -1   4   7       52.54       59.32      1.98 o 
   0   4   7      125.48       99.52      2.76 o 
   1   4   7        1.03        1.69      2.16 o 
   2   4   7       85.72       75.73      6.72 o 
   3   4   7       75.47       73.35      2.54 o 
   4   4   7        1.44        3.23      1.75 o 
   5   4   7        5.42        1.90      3.03 o 
  -7   5   7        0.56        2.41      3.59 o 
  -6   5   7        5.36       12.41      3.79 o 
  -5   5   7        1.00        0.21      2.38 o 
  -4   5   7       24.17       33.35      2.82 o 
  -3   5   7       64.05       38.39      2.51 o 
  -2   5   7      291.51      258.18      5.53 o 
  -1   5   7      165.79      149.13      4.21 o 
   0   5   7        5.14        5.00      1.21 o 
   1   5   7       79.39       58.80      4.38 o 
   2   5   7       40.52       44.14      4.06 o 
   3   5   7       57.55       55.24      2.74 o 
   4   5   7       26.01       35.97      3.10 o 
  -7   6   7        0.09        3.90      6.98 o 
  -6   6   7        0.56        0.92      3.16 o 
  -5   6   7       14.66       16.08      3.33 o 
  -4   6   7        7.73        1.66      1.86 o 
  -3   6   7       54.81       78.82      3.16 o 
  -2   6   7       74.66       86.46      2.96 o 
  -1   6   7        2.39        0.16      1.60 o 
   0   6   7       51.59       45.71      3.29 o 
   1   6   7       19.40       29.03      3.42 o 
   2   6   7       55.32       39.18      3.65 o 
   3   6   7        3.48        4.55      3.13 o 
   4   6   7       32.17       29.12      4.39 o 
  -6   7   7        0.67        0.58      3.60 o 
  -5   7   7        3.30        2.08      2.39 o 
  -4   7   7        0.56        0.72      2.76 o 
  -3   7   7       22.54        8.03      2.21 o 
  -2   7   7       19.40       20.94      2.73 o 
  -1   7   7      104.91      105.00      3.85 o 
   0   7   7      232.18      220.38      7.70 o 
   1   7   7        6.76        1.74      2.22 o 
   2   7   7        0.02        2.06      2.36 o 
   3   7   7        0.00        0.56      3.41 o 
  -6   8   7        2.09        0.05      3.44 o 
  -5   8   7        1.29        1.28      2.36 o 
  -4   8   7       19.12       28.44      3.90 o 
  -3   8   7       33.40       57.87      4.40 o 
  -2   8   7       16.95       17.43      2.63 o 
  -1   8   7      157.02      164.31      5.02 o 
   0   8   7      185.04      194.71      6.01 o 
   1   8   7       26.79       14.41      2.99 o 
   2   8   7        0.02        1.82      3.32 o 
   3   8   7        0.08        4.14      3.83 o 
  -5   9   7        2.44        0.08      6.12 o 
  -4   9   7       30.58       26.87      4.67 o 
  -3   9   7        1.81        4.34      1.80 o 
  -2   9   7       27.29       21.09      2.90 o 
  -1   9   7       74.60       78.73      4.45 o 
   0   9   7        8.58        5.48      1.88 o 
   1   9   7       19.06       26.08      5.86 o 
   2   9   7        4.54       14.14      7.77 o 
  -5  10   7       13.69       23.64      8.97 o 
  -4  10   7       11.36       13.01      7.36 o 
  -3  10   7        0.81        1.68      2.43 o 
  -2  10   7        3.61        5.00      3.39 o 
  -1  10   7       22.30       31.45      3.53 o 
   0  10   7       15.56       16.75      7.09 o 
   1  10   7        8.52       12.36      5.72 o 
  -4  11   7        1.88        0.14      5.73 o 
  -3  11   7        4.38        0.55      5.87 o 
  -2  11   7        0.01        0.86      4.21 o 
  -1  11   7        5.50        6.28      7.03 o 
   0  11   7       20.97       34.99     10.77 o 
   0 -17   8        0.57        1.22      3.06 o 
   1 -17   8        1.27        3.93      4.60 o 
   2 -17   8        1.98        0.55      4.45 o 
  -1 -16   8        0.23        3.72      2.58 o 
   0 -16   8        3.57        2.06      2.72 o 
   1 -16   8       14.17        8.84      3.46 o 
   2 -16   8        1.30        3.02      3.11 o 
   3 -16   8        0.12        0.70      3.26 o 
  -2 -15   8        0.07        0.27      1.92 o 
  -1 -15   8        0.33        1.10      2.20 o 
   0 -15   8        1.06        2.10      2.45 o 
   1 -15   8       17.98       16.01      3.67 o 
   2 -15   8        9.71        8.66      3.26 o 
   3 -15   8        0.59        1.24      3.08 o 
   4 -15   8        0.81        3.27      4.31 o 
  -3 -14   8        8.38        8.79      2.71 o 
  -2 -14   8        4.03        3.33      2.18 o 
  -1 -14   8       11.86       21.33      2.96 o 
   0 -14   8        1.42        2.28      2.22 o 
   1 -14   8        2.79        1.81      2.32 o 
   2 -14   8        0.06        1.82      2.63 o 
   3 -14   8        0.00        0.61      2.33 o 
   4 -14   8        2.06        0.71      3.13 o 
   5 -14   8        0.98        5.14      3.91 o 
  -4 -13   8        1.40        5.59      4.68 o 
  -3 -13   8        4.28        3.52      2.15 o 
  -2 -13   8        0.27        0.94      1.95 o 
  -1 -13   8       45.77       33.05      2.90 o 
   0 -13   8        0.13        1.44      2.04 o 
   1 -13   8       10.70        8.67      2.57 o 
   2 -13   8        1.65        1.52      2.15 o 
   3 -13   8        0.50        0.67      2.36 o 
   4 -13   8        2.48        0.44      3.04 o 
   5 -13   8        0.60        7.29      3.92 o 
  -4 -12   8        0.08        0.26      2.59 o 
  -3 -12   8        2.83        3.53      2.10 o 
  -2 -12   8        1.68        1.17      2.33 o 
  -1 -12   8       15.27       11.31      2.64 o 
   0 -12   8       14.12        9.74      2.11 o 
   1 -12   8        0.18        0.63      1.70 o 
   2 -12   8        1.75        1.37      2.02 o 
   3 -12   8        3.73        7.52      2.46 o 
   4 -12   8        3.37        2.34      2.80 o 
   5 -12   8        2.68        3.79      3.11 o 
  -5 -11   8        0.68        0.37      3.21 o 
  -4 -11   8       13.72       12.35      3.86 o 
  -3 -11   8        0.11        0.72      1.89 o 
  -2 -11   8      274.13      287.54      6.99 o 
  -1 -11   8        0.72        1.87      1.86 o 
   0 -11   8       15.12       14.52      2.23 o 
   1 -11   8        7.98        4.79      1.69 o 
   2 -11   8        1.24        2.54      1.74 o 
   3 -11   8        1.10        3.94      2.01 o 
   4 -11   8       15.89       19.17      3.12 o 
   5 -11   8        3.95        4.16      3.37 o 
   6 -11   8        8.87        6.56      7.20 o 
  -5 -10   8        0.08        2.26      3.24 o 
  -4 -10   8       43.63       29.67      4.28 o 
  -3 -10   8       22.56       25.88      3.67 o 
  -2 -10   8        2.02        1.29      1.88 o 
  -1 -10   8        6.99       10.06      1.63 o 
   0 -10   8        2.06        4.73      1.41 o 
   1 -10   8       48.07       54.67      2.91 o 
   2 -10   8       46.72       55.83      2.88 o 
   3 -10   8       58.13       53.63      3.47 o 
   4 -10   8       67.78       69.51      4.23 o 
   5 -10   8        6.05        6.23      3.28 o 
   6 -10   8        0.00        0.00      3.54 o 
  -6  -9   8        0.03        0.03      3.37 o 
  -5  -9   8        0.03        0.03      3.01 o 
  -4  -9   8      167.06      160.14     11.93 o 
  -3  -9   8      175.73      201.82     12.91 o 
  -2  -9   8      185.85      155.44      4.61 o 
  -1  -9   8      122.27      120.11      3.32 o 
   0  -9   8        7.36        6.11      1.58 o 
   1  -9   8       53.09       58.42      2.57 o 
   2  -9   8       49.57       39.43      2.83 o 
   3  -9   8       73.60       71.39      3.65 o 
   4  -9   8       48.22       52.85      4.05 o 
   5  -9   8       35.20       31.92      4.40 o 
   6  -9   8        0.75        3.77      3.67 o 
  -6  -8   8        3.93        2.69      3.59 o 
  -5  -8   8        3.42        2.70      3.28 o 
  -4  -8   8       13.94        8.53      4.42 o 
  -3  -8   8      186.04      169.74      5.88 o 
  -2  -8   8       15.31       22.08      1.61 o 
  -1  -8   8      139.78      149.36      3.53 o 
   0  -8   8      103.97      122.22      3.05 o 
   1  -8   8       33.02       34.84      1.98 o 
   2  -8   8        4.15        7.26      1.37 o 
   3  -8   8        9.42        8.49      2.09 o 
   4  -8   8        9.46        2.30      2.66 o 
   5  -8   8       12.98        6.85      3.44 o 
   6  -8   8        3.58        3.89      3.62 o 
  -6  -7   8        0.96        0.81      3.56 o 
  -5  -7   8       86.86       81.19      7.02 o 
  -4  -7   8      171.17      148.33      5.29 o 
  -3  -7   8      154.83      146.78      4.49 o 
  -2  -7   8       53.85       34.89      2.67 o 
  -1  -7   8       83.52       89.62      1.79 o 
   0  -7   8      245.25      295.69      4.06 o 
   1  -7   8       28.40       28.90      1.57 o 
   2  -7   8        0.50        2.61      1.13 o 
   3  -7   8       37.67       39.04      2.73 o 
   4  -7   8       40.31       41.49      5.04 o 
   5  -7   8        0.75        1.21      2.22 o 
   6  -7   8       11.04       15.26      3.62 o 
  -7  -6   8        0.94       11.10      8.11 o 
  -6  -6   8        5.41        9.49      8.46 o 
  -5  -6   8      174.83      210.91      8.91 o 
  -4  -6   8      185.68      179.99      5.63 o 
  -3  -6   8      123.42      147.08      5.13 o 
  -2  -6   8       44.18       44.75      2.44 o 
  -1  -6   8        8.55       15.63      1.67 o 
   0  -6   8       55.32       73.96      2.21 o 
   1  -6   8      413.63      429.84      4.48 o 
   2  -6   8      178.62      198.85      3.29 o 
   3  -6   8        0.00        2.68      1.30 o 
   4  -6   8       13.14       11.69      2.36 o 
   5  -6   8        0.46        0.69      2.08 o 
   6  -6   8        2.19        0.72      2.30 o 
  -7  -5   8        3.01        1.53      4.21 o 
  -6  -5   8        5.74        5.03      5.33 o 
  -5  -5   8        3.18        1.04      2.71 o 
  -4  -5   8      161.42      147.98      4.24 o 
  -3  -5   8      267.47      256.67      5.50 o 
  -2  -5   8      180.16      217.46      4.10 o 
  -1  -5   8        0.02        1.30      1.16 o 
   0  -5   8      790.20      742.12      6.50 o 
   1  -5   8      274.93      294.40      4.07 o 
   2  -5   8       12.57       19.48      1.55 o 
   3  -5   8       13.31       10.22      1.55 o 
   4  -5   8       49.24       50.06      3.21 o 
   5  -5   8       38.14       33.71      2.85 o 
   6  -5   8        1.59        4.73      3.38 o 
  -7  -4   8       11.65       13.51      4.86 o 
  -6  -4   8       18.38       32.18      3.97 o 
  -5  -4   8       43.44       28.26      3.31 o 
  -4  -4   8       17.39       20.39      2.45 o 
  -3  -4   8      231.83      277.95      5.86 o 
  -2  -4   8      293.45      312.77      4.63 o 
  -1  -4   8       80.61       67.43      1.59 o 
   0  -4   8       68.42       37.42      2.48 o 
   1  -4   8       11.45       16.23      0.97 o 
   2  -4   8        8.11        4.13      1.27 o 
   3  -4   8        3.42        6.92      1.48 o 
   4  -4   8      135.61      127.92      3.59 o 
   5  -4   8       40.41       47.18      3.95 o 
   6  -4   8       32.32       42.40     14.22 o 
  -7  -3   8        2.27        0.63      3.87 o 
  -6  -3   8        0.00        1.36      2.61 o 
  -5  -3   8      281.75      289.42      7.65 o 
  -4  -3   8      110.72      132.70      4.55 o 
  -3  -3   8        1.76        0.99      1.64 o 
  -2  -3   8        0.53        2.29      0.86 o 
  -1  -3   8       56.85       88.48      2.09 o 
   0  -3   8      212.87      204.70      3.67 o 
   1  -3   8      197.95      189.07      2.55 o 
   2  -3   8        0.30        0.63      0.88 o 
   3  -3   8       51.72       48.81      2.64 o 
   4  -3   8        1.73        4.74      1.66 o 
   5  -3   8        4.42        7.52      3.11 o 
   6  -3   8        0.03        0.73      3.90 o 
  -7  -2   8        0.30        2.58      3.40 o 
  -6  -2   8        1.40        4.26      2.89 o 
  -5  -2   8       39.46       23.45      3.05 o 
  -4  -2   8       24.24       38.66      2.53 o 
  -3  -2   8      146.67      132.44      4.03 o 
  -2  -2   8        9.98        4.41      1.12 o 
  -1  -2   8      236.08      237.10      3.58 o 
   0  -2   8      187.16      192.17      1.81 o 
   1  -2   8        3.84        4.82      0.96 o 
   2  -2   8      167.80      134.50      3.34 o 
   3  -2   8        3.81        5.90      1.42 o 
   4  -2   8        7.91        7.35      1.73 o 
   5  -2   8       32.61       34.77      2.99 o 
   6  -2   8        4.99        4.54      5.14 o 
  -7  -1   8        6.96        0.66      3.24 o 
  -6  -1   8       54.70       57.98      4.59 o 
  -5  -1   8       39.46       45.19      3.48 o 
  -4  -1   8        3.43        3.11      1.85 o 
  -3  -1   8      105.92       97.82      3.02 o 
  -2  -1   8       41.92       55.81      1.88 o 
  -1  -1   8      153.30      143.32      2.50 o 
   0  -1   8       48.22       40.76      2.03 o 
   1  -1   8      244.40      263.58      3.41 o 
   2  -1   8       28.30       37.49      2.48 o 
   3  -1   8        7.87        7.52      1.42 o 
   4  -1   8       36.96       52.33      3.44 o 
   5  -1   8       14.18       11.82      2.13 o 
   6  -1   8        2.43        2.03      4.47 o 
  -7   0   8       21.58       17.23      4.08 o 
  -6   0   8        1.60        1.72      2.66 o 
  -5   0   8        2.52        3.93      2.73 o 
  -4   0   8       52.74       50.88      3.68 o 
  -3   0   8        7.85       16.28      2.57 o 
  -2   0   8      283.85      200.78      3.51 o 
  -1   0   8      364.31      362.91      4.92 o 
   0   0   8       23.02       24.75      2.04 o 
   1   0   8        5.93        6.57      1.29 o 
   2   0   8      204.20      213.77      4.01 o 
   3   0   8       62.24       70.13      2.88 o 
   4   0   8      259.35      222.00      5.30 o 
   5   0   8       45.89       37.43      3.81 o 
  -7   1   8       43.19       41.31      5.79 o 
  -6   1   8       39.44       56.18      4.64 o 
  -5   1   8        1.31        2.50      2.37 o 
  -4   1   8       40.01       30.01      3.03 o 
  -3   1   8       12.91       14.15      2.18 o 
  -2   1   8       11.60       16.64      1.89 o 
  -1   1   8      329.92      336.11      4.28 o 
   0   1   8        0.03        0.89      1.04 o 
   1   1   8      151.59      143.14      2.68 o 
   2   1   8       64.69       65.56      2.19 o 
   3   1   8       96.34       90.12      3.39 o 
   4   1   8       18.06       23.98      2.34 o 
   5   1   8       20.78       20.49      3.61 o 
  -7   2   8        3.66        8.20      4.19 o 
  -6   2   8        0.65        7.58      3.89 o 
  -5   2   8        2.37        2.42      2.85 o 
  -4   2   8        0.00        2.27      2.64 o 
  -3   2   8        4.90        3.20      1.58 o 
  -2   2   8      111.36       91.05      3.38 o 
  -1   2   8        3.18        6.98      1.39 o 
   0   2   8        0.08        1.36      1.09 o 
   1   2   8       54.40       59.04      2.77 o 
   2   2   8       96.82       87.81      2.49 o 
   3   2   8       36.96       37.70      2.24 o 
   4   2   8       26.66       31.52      2.59 o 
   5   2   8       56.53       66.49      8.39 o 
  -7   3   8        0.11        0.63      4.23 o 
  -6   3   8       12.42        7.80      3.74 o 
  -5   3   8       15.73       16.47      3.61 o 
  -4   3   8        6.87        0.25      2.02 o 
  -3   3   8       29.44       24.85      1.99 o 
  -2   3   8      263.53      323.32      3.90 o 
  -1   3   8       91.62       71.97      3.40 o 
   0   3   8       28.27       28.62      1.80 o 
   1   3   8      153.48      110.90      2.80 o 
   2   3   8      161.93      160.64      3.76 o 
   3   3   8        0.64        1.18      1.29 o 
   4   3   8        3.84        2.78      1.71 o 
   5   3   8       15.33       18.29      6.74 o 
  -7   4   8        2.38        7.00      4.13 o 
  -6   4   8       12.25       20.02      4.32 o 
  -5   4   8        5.05        1.48      2.59 o 
  -4   4   8       23.72       55.69      3.54 o 
  -3   4   8       26.01       43.21      2.59 o 
  -2   4   8        7.23        4.77      1.58 o 
  -1   4   8       89.57       67.37      2.76 o 
   0   4   8       92.90       82.06      2.51 o 
   1   4   8      229.43      232.05      9.16 o 
   2   4   8        0.34        2.10      2.42 o 
   3   4   8       78.22       76.84      2.63 o 
   4   4   8        8.90        8.60      2.42 o 
  -7   5   8       17.39       21.70      9.22 o 
  -6   5   8        0.05        0.61      3.15 o 
  -5   5   8       20.95       29.49      3.58 o 
  -4   5   8       15.60       41.44      3.03 o 
  -3   5   8        1.87        5.08      1.97 o 
  -2   5   8        5.55        3.92      1.48 o 
  -1   5   8       31.25       37.35      3.74 o 
   0   5   8       46.11       44.84      2.10 o 
   1   5   8       84.22       68.51      5.31 o 
   2   5   8       67.84       62.88      4.11 o 
   3   5   8       15.96       20.57      4.42 o 
   4   5   8        5.95        6.49      3.39 o 
  -6   6   8        7.57       11.90      4.35 o 
  -5   6   8        4.18        3.12      2.47 o 
  -4   6   8       35.52       20.05      3.14 o 
  -3   6   8        1.66        2.48      1.93 o 
  -2   6   8       76.66       93.35      3.61 o 
  -1   6   8       49.22       54.49      4.94 o 
   0   6   8       65.15       74.17      4.41 o 
   1   6   8       16.00       17.40      4.03 o 
   2   6   8       34.54       31.27      3.57 o 
   3   6   8       12.71       42.68      5.70 o 
  -6   7   8       24.94       30.93      5.28 o 
  -5   7   8        5.01        3.58      2.45 o 
  -4   7   8       33.19       45.36      4.07 o 
  -3   7   8       15.36       14.48      2.62 o 
  -2   7   8        0.84        0.64      2.02 o 
  -1   7   8        5.01        4.67      1.49 o 
   0   7   8       66.76       55.09      3.63 o 
   1   7   8        0.28        1.33      2.51 o 
   2   7   8        0.05        2.45      2.54 o 
   3   7   8       10.27       11.46      5.36 o 
  -5   8   8        5.11        3.10      6.37 o 
  -4   8   8        3.33        5.45      4.87 o 
  -3   8   8       17.91       17.46      2.34 o 
  -2   8   8        7.11        3.66      2.30 o 
  -1   8   8       30.25       28.61      3.29 o 
   0   8   8        4.52        6.16      2.22 o 
   1   8   8        1.80        2.07      3.24 o 
   2   8   8        0.62        0.03      3.11 o 
  -5   9   8       16.35        9.33      7.89 o 
  -4   9   8       30.42       30.37      8.19 o 
  -3   9   8        0.24        1.43      4.21 o 
  -2   9   8        6.75       10.42      2.58 o 
  -1   9   8       19.10       25.32      2.40 o 
   0   9   8        0.00        0.17      6.06 o 
   1   9   8        1.28        4.26      4.55 o 
  -4  10   8       21.46       27.60      8.67 o 
  -3  10   8        1.15        0.86      5.95 o 
  -2  10   8        6.35        4.16      3.50 o 
  -1  10   8        0.28        2.41      6.95 o 
   0  10   8        3.22        2.99      7.34 o 
   1 -17   9        0.68        2.65      4.82 o 
  -1 -16   9       11.93       11.07      4.51 o 
   0 -16   9        1.68        2.21      3.33 o 
   1 -16   9        1.45        2.34      3.06 o 
   2 -16   9        0.17        0.60      3.11 o 
   3 -16   9        0.97        4.95      3.89 o 
  -2 -15   9        5.44       12.42      4.06 o 
  -1 -15   9       24.30       18.99      3.43 o 
   0 -15   9        1.49        0.71      2.34 o 
   1 -15   9        7.71       10.77      3.32 o 
   2 -15   9        2.70        1.07      2.95 o 
   3 -15   9        3.64        3.36      3.64 o 
   4 -15   9        0.83        0.93      3.46 o 
  -3 -14   9        9.52        8.42      4.33 o 
  -2 -14   9        2.95        5.93      2.71 o 
  -1 -14   9       21.66       27.86      3.67 o 
   0 -14   9       16.71       24.65      4.09 o 
   1 -14   9       36.57       31.58      3.85 o 
   2 -14   9        1.61        4.40      2.56 o 
   3 -14   9        1.98        5.68      3.11 o 
   4 -14   9        1.31        3.57      3.30 o 
  -4 -13   9        0.30        0.05      3.12 o 
  -3 -13   9       43.65       39.40      3.98 o 
  -2 -13   9        1.79        0.18      2.75 o 
  -1 -13   9        0.42        3.53      2.11 o 
   0 -13   9        2.48        2.00      2.16 o 
   1 -13   9       10.09       11.01      2.64 o 
   2 -13   9       14.48       20.48      3.16 o 
   3 -13   9        9.54        8.88      3.51 o 
   4 -13   9        0.23        3.16      3.24 o 
   5 -13   9        0.98        0.00      3.40 o 
  -4 -12   9        0.25        1.87      3.45 o 
  -3 -12   9       34.29       41.84      9.97 o 
  -2 -12   9       99.41       95.59      5.41 o 
  -1 -12   9      112.99      104.04      6.81 o 
   0 -12   9       97.84       87.64      7.04 o 
   1 -12   9       11.68       18.25      3.60 o 
   2 -12   9        4.33        4.38      2.06 o 
   3 -12   9       22.21       18.52      2.98 o 
   4 -12   9        4.77        1.90      2.22 o 
   5 -12   9        1.00        0.97      3.73 o 
  -5 -11   9        5.61        1.20      3.52 o 
  -4 -11   9       25.60       20.72      4.36 o 
  -3 -11   9        0.10        0.26      3.10 o 
  -2 -11   9      157.99      153.24      9.38 o 
  -1 -11   9        0.15        0.90      2.10 o 
   0 -11   9       56.56       72.23      3.59 o 
   1 -11   9       48.13       51.14      2.93 o 
   2 -11   9        1.32        1.42      1.71 o 
   3 -11   9       10.70       13.09      2.72 o 
   4 -11   9       19.43       19.17      3.20 o 
   5 -11   9        0.08        1.32      3.11 o 
  -5 -10   9        1.00        0.00      3.41 o 
  -4 -10   9       87.88       85.83      5.52 o 
  -3 -10   9        7.79        7.11      5.23 o 
  -2 -10   9      283.99      286.33      8.23 o 
  -1 -10   9        5.18        4.94      1.96 o 
   0 -10   9       12.00       12.29      1.89 o 
   1 -10   9        5.31        3.82      1.73 o 
   2 -10   9      122.88      135.66      4.93 o 
   3 -10   9        0.15        0.93      2.11 o 
   4 -10   9        7.17       12.69      3.59 o 
   5 -10   9        8.87        7.11      3.37 o 
   6 -10   9        5.97        0.17      6.98 o 
  -6  -9   9        0.01        3.02      7.03 o 
  -5  -9   9        7.98        2.62      3.65 o 
  -4  -9   9       25.40       25.95      3.65 o 
  -3  -9   9      427.71      404.06     20.79 o 
  -2  -9   9      101.89       94.39      3.53 o 
  -1  -9   9       44.50       46.60      3.07 o 
   0  -9   9        1.31        3.04      1.54 o 
   1  -9   9       15.56        9.76      1.90 o 
   2  -9   9      214.21      190.47      6.53 o 
   3  -9   9      213.04      221.05      7.06 o 
   4  -9   9        0.39        1.73      2.63 o 
   5  -9   9        0.60        2.16      2.83 o 
   6  -9   9        1.63        4.26      4.02 o 
  -6  -8   9        4.59        2.77      4.00 o 
  -5  -8   9        0.46        1.12      3.54 o 
  -4  -8   9       17.82       20.58      4.04 o 
  -3  -8   9      306.94      279.64     10.86 o 
  -2  -8   9        9.49        8.51      2.17 o 
  -1  -8   9       24.27       30.03      3.14 o 
   0  -8   9       35.67       38.49      2.27 o 
   1  -8   9      106.40      123.83      4.37 o 
   2  -8   9        0.79        2.61      1.45 o 
   3  -8   9       12.68       17.76      2.46 o 
   4  -8   9       12.77       11.62      2.68 o 
   5  -8   9       72.64       74.96      7.58 o 
   6  -8   9        2.55        1.25      3.16 o 
  -6  -7   9        1.56        4.21      3.90 o 
  -5  -7   9       29.06       23.27      5.59 o 
  -4  -7   9      173.30      151.69      5.72 o 
  -3  -7   9        6.65        5.39      2.06 o 
  -2  -7   9       47.21       59.27      2.87 o 
  -1  -7   9        6.58        6.31      1.81 o 
   0  -7   9      166.48      179.65      3.68 o 
   1  -7   9       35.10       31.57      1.87 o 
   2  -7   9        1.36        0.68      1.27 o 
   3  -7   9       56.40       40.51      3.37 o 
   4  -7   9       81.37       76.08      4.28 o 
   5  -7   9       44.69       51.11      4.29 o 
   6  -7   9        8.08        6.60      2.71 o 
  -6  -6   9        3.59        2.60      3.83 o 
  -5  -6   9        2.57        7.48      4.10 o 
  -4  -6   9      162.10      173.99      5.53 o 
  -3  -6   9       11.12        9.98      2.20 o 
  -2  -6   9       67.71       79.73      3.22 o 
  -1  -6   9        0.34        2.64      1.11 o 
   0  -6   9       18.93       38.13      2.06 o 
   1  -6   9        8.38        5.13      1.11 o 
   2  -6   9       10.49        5.95      1.51 o 
   3  -6   9       37.03       36.25      3.17 o 
   4  -6   9       38.63       39.24      3.14 o 
   5  -6   9        5.70        4.51      2.19 o 
   6  -6   9        0.87        2.58      2.38 o 
  -7  -5   9        0.28        0.00      6.01 o 
  -6  -5   9        1.74       11.95      3.64 o 
  -5  -5   9       69.49       60.99      5.45 o 
  -4  -5   9       27.74       18.88      2.66 o 
  -3  -5   9      320.48      350.78      7.49 o 
  -2  -5   9      645.03      636.26     11.15 o 
  -1  -5   9       17.16       27.90      1.33 o 
   0  -5   9       20.91       19.70      1.71 o 
   1  -5   9        9.33       12.25      1.14 o 
   2  -5   9       45.04       66.34      2.28 o 
   3  -5   9       38.77       45.62      2.26 o 
   4  -5   9        0.42        2.01      1.55 o 
   5  -5   9        0.73        2.23      2.50 o 
   6  -5   9       10.98       11.66      5.01 o 
  -7  -4   9        0.51        2.40      4.14 o 
  -6  -4   9        0.35        3.45      2.91 o 
  -5  -4   9       10.30        7.60      3.18 o 
  -4  -4   9      114.96      144.13      5.10 o 
  -3  -4   9       32.61       26.78      2.19 o 
  -2  -4   9      261.63      272.69      4.54 o 
  -1  -4   9      118.02      100.58      2.86 o 
   0  -4   9       14.30       18.94      1.68 o 
   1  -4   9       21.08       36.76      1.31 o 
   2  -4   9        4.79        3.05      1.08 o 
   3  -4   9        4.88        3.59      1.62 o 
   4  -4   9        6.67        7.55      2.07 o 
   5  -4   9        4.02        6.04      2.70 o 
   6  -4   9       10.33       11.93      5.28 o 
  -7  -3   9        0.95        2.88      4.40 o 
  -6  -3   9        3.55        1.97      2.68 o 
  -5  -3   9        0.57        3.97      2.25 o 
  -4  -3   9       27.72       37.50      3.20 o 
  -3  -3   9      155.93      167.39      6.00 o 
  -2  -3   9       19.88       25.00      1.96 o 
  -1  -3   9        0.43        3.14      1.10 o 
   0  -3   9       98.62      116.92      1.70 o 
   1  -3   9      144.01      123.56      2.32 o 
   2  -3   9      232.33      198.80      4.14 o 
   3  -3   9      221.92      230.50      5.57 o 
   4  -3   9        5.22       11.18      2.10 o 
   5  -3   9       26.60       18.85      2.70 o 
   6  -3   9        1.09        3.25      4.42 o 
  -7  -2   9        0.31        1.41      3.30 o 
  -6  -2   9       29.43       40.63      7.28 o 
  -5  -2   9        4.88        6.81      3.95 o 
  -4  -2   9        5.86        3.45      2.00 o 
  -3  -2   9       11.22       10.38      3.04 o 
  -2  -2   9      234.28      264.24      5.44 o 
  -1  -2   9       19.09       26.05      1.30 o 
   0  -2   9      270.56      274.30      5.03 o 
   1  -2   9       12.64       11.26      1.74 o 
   2  -2   9       20.93       18.40      2.13 o 
   3  -2   9        0.00        1.85      1.45 o 
   4  -2   9       28.32       23.79      2.22 o 
   5  -2   9       29.83       33.59      3.72 o 
  -7  -1   9       16.75       13.89      4.39 o 
  -6  -1   9       17.15       17.58      3.70 o 
  -5  -1   9        5.94        1.89      2.58 o 
  -4  -1   9       39.03       45.08      3.66 o 
  -3  -1   9        1.18        1.10      2.13 o 
  -2  -1   9       69.45       66.21      2.49 o 
  -1  -1   9        3.89        7.46      1.44 o 
   0  -1   9       48.54       56.92      3.00 o 
   1  -1   9       19.76       26.22      1.55 o 
   2  -1   9      354.27      369.86      7.15 o 
   3  -1   9      376.68      332.29      6.46 o 
   4  -1   9        4.96        7.08      2.30 o 
   5  -1   9       11.45        8.42      3.45 o 
  -7   0   9        4.10        3.12      3.68 o 
  -6   0   9        7.11        0.35      2.66 o 
  -5   0   9        9.36       12.68      3.03 o 
  -4   0   9      175.32      205.59      8.34 o 
  -3   0   9       17.42        8.05      4.53 o 
  -2   0   9      126.83       98.73      3.25 o 
  -1   0   9      486.01      546.69      7.29 o 
   0   0   9       32.93       30.25      2.20 o 
   1   0   9       49.78       44.31      2.45 o 
   2   0   9      753.17      696.35      9.03 o 
   3   0   9      413.78      447.79      8.95 o 
   4   0   9        0.85        5.74      2.12 o 
   5   0   9        1.09        7.93      2.76 o 
  -7   1   9        1.46        7.18      3.96 o 
  -6   1   9       61.96       70.02      7.11 o 
  -5   1   9        0.37        0.95      2.92 o 
  -4   1   9        6.36       12.40      2.96 o 
  -3   1   9        1.29        1.55      1.69 o 
  -2   1   9       37.68       25.08      1.99 o 
  -1   1   9      108.28      123.06      3.34 o 
   0   1   9       14.13       13.09      1.84 o 
   1   1   9      117.63      120.38      3.24 o 
   2   1   9      278.28      274.27      5.28 o 
   3   1   9        3.56        3.18      1.62 o 
   4   1   9       35.62       25.79      2.50 o 
   5   1   9        0.18        0.54      3.38 o 
  -7   2   9        0.09        0.25      4.57 o 
  -6   2   9       33.79       34.18      4.85 o 
  -5   2   9       25.68       11.82      6.95 o 
  -4   2   9      249.34      193.60      7.86 o 
  -3   2   9      129.74      142.08      4.46 o 
  -2   2   9        1.17        0.47      1.75 o 
  -1   2   9       32.36       44.50      1.87 o 
   0   2   9        1.14        2.27      1.33 o 
   1   2   9       31.98       42.24      2.10 o 
   2   2   9        9.60        8.33      2.83 o 
   3   2   9      263.96      266.00      5.04 o 
   4   2   9       72.18       88.51      5.25 o 
   5   2   9        4.60        2.49      7.36 o 
  -7   3   9       11.75        8.67      7.78 o 
  -6   3   9        7.77       10.49      3.95 o 
  -5   3   9      110.53      139.32      5.99 o 
  -4   3   9      237.29      285.24      7.13 o 
  -3   3   9      409.93      366.14      8.15 o 
  -2   3   9      125.93      161.96      4.27 o 
  -1   3   9        1.51       14.13      1.89 o 
   0   3   9       26.38       23.10      2.20 o 
   1   3   9       96.26       91.23      3.17 o 
   2   3   9       21.96       10.41      1.96 o 
   3   3   9       79.70       76.78      2.81 o 
   4   3   9       67.20       99.37      5.60 o 
  -6   4   9        9.05        8.60      3.73 o 
  -5   4   9      116.82       72.81      4.77 o 
  -4   4   9       42.95       23.55      4.12 o 
  -3   4   9       46.01       68.73      3.36 o 
  -2   4   9       33.50       19.06      2.64 o 
  -1   4   9        8.56       14.29      1.95 o 
   0   4   9        0.29        0.64      1.27 o 
   1   4   9      169.73      161.98      4.83 o 
   2   4   9        0.51        2.15      2.91 o 
   3   4   9        4.55        4.54      2.43 o 
   4   4   9        0.43        1.83      2.84 o 
  -6   5   9       11.77       12.60      4.63 o 
  -5   5   9        7.37       15.02      3.15 o 
  -4   5   9        5.54       15.43      2.94 o 
  -3   5   9      166.06      210.81      5.24 o 
  -2   5   9      174.04      204.30      4.81 o 
  -1   5   9       17.99       24.68      2.39 o 
   0   5   9       23.50       16.43      2.06 o 
   1   5   9       33.32       35.03      6.64 o 
   2   5   9        0.05        2.24      2.32 o 
   3   5   9        4.29        6.96      3.90 o 
  -6   6   9       17.60       12.54      4.37 o 
  -5   6   9        2.80        7.17      2.73 o 
  -4   6   9        0.11        1.00      2.48 o 
  -3   6   9      277.48      253.42      5.91 o 
  -2   6   9        0.65        5.56      2.27 o 
  -1   6   9        4.95        6.82      1.40 o 
   0   6   9       20.14       22.76      1.77 o 
   1   6   9       18.06       26.67      3.73 o 
   2   6   9        0.34        0.28      2.62 o 
   3   6   9        0.73        3.43      4.83 o 
  -5   7   9        8.98       15.36      8.03 o 
  -4   7   9        5.95        8.24      3.68 o 
  -3   7   9       75.86      102.24      4.31 o 
  -2   7   9       14.65        6.88      2.49 o 
  -1   7   9        4.85        1.53      2.09 o 
   0   7   9        0.56        0.28      2.02 o 
   1   7   9        2.70        3.27      2.90 o 
   2   7   9       10.50        7.50      4.91 o 
  -5   8   9       23.45       19.79      7.97 o 
  -4   8   9        2.88        9.08      6.15 o 
  -3   8   9        4.52        4.85      4.37 o 
  -2   8   9       27.27       34.93      3.41 o 
  -1   8   9       12.62       10.95      2.15 o 
   0   8   9        0.07        3.15      3.49 o 
   1   8   9        1.01        3.58      3.58 o 
  -4   9   9       20.63       24.17      8.58 o 
  -3   9   9        7.86       15.43      4.86 o 
  -2   9   9        0.50        0.42      3.03 o 
  -1   9   9       15.49       15.53      3.89 o 
   0   9   9        2.03        9.72      7.28 o 
  -2  10   9       11.36       10.82      8.06 o 
  -1 -16  10       37.82       43.41      5.00 o 
   0 -16  10        5.74       10.64      3.89 o 
   1 -16  10        0.03        0.90      2.94 o 
   2 -16  10        1.09        3.66      3.75 o 
   3 -16  10        4.43        3.78      4.93 o 
  -2 -15  10       21.59       29.22     10.12 o 
  -1 -15  10       35.76       45.51      4.46 o 
   0 -15  10       10.05        9.03      3.90 o 
   1 -15  10       40.50       37.81      4.43 o 
   2 -15  10        5.58        8.38      3.85 o 
   3 -15  10        0.21        0.14      3.05 o 
   4 -15  10        0.21        0.95      3.72 o 
  -3 -14  10       23.23       29.68      4.00 o 
  -2 -14  10        6.69        8.56      3.77 o 
  -1 -14  10        0.96        5.93      2.99 o 
   0 -14  10       22.01       27.68      4.78 o 
   1 -14  10       31.52       32.85      3.72 o 
   2 -14  10        0.47        2.28      2.62 o 
   3 -14  10       28.77       20.61      4.04 o 
   4 -14  10        7.53        2.72      3.57 o 
  -4 -13  10        0.57        0.37      3.16 o 
  -3 -13  10       26.04       25.21      5.18 o 
  -2 -13  10       33.62       27.95      4.06 o 
  -1 -13  10       42.03       34.78      4.07 o 
   0 -13  10        0.03        1.07      2.11 o 
   1 -13  10        0.62        1.58      2.30 o 
   2 -13  10        1.88        1.80      2.67 o 
   3 -13  10       53.25       50.33      4.65 o 
   4 -13  10        8.49       12.72      3.33 o 
  -4 -12  10        0.82        3.82      2.83 o 
  -3 -12  10        7.14        6.39      3.96 o 
  -2 -12  10      207.71      183.97      8.18 o 
  -1 -12  10      107.33      104.21      5.65 o 
   0 -12  10       54.55       50.39      3.71 o 
   1 -12  10        0.09        0.25      1.85 o 
   2 -12  10       12.29       16.95      3.26 o 
   3 -12  10       22.14       15.27      2.86 o 
   4 -12  10        1.97        3.19      3.28 o 
   5 -12  10        1.66        0.92      3.37 o 
  -5 -11  10       14.25       16.47      4.68 o 
  -4 -11  10        0.73        0.99      2.54 o 
  -3 -11  10       35.69       27.24      5.34 o 
  -2 -11  10      121.74      118.21      5.22 o 
  -1 -11  10        0.43        2.24      2.34 o 
   0 -11  10        5.74        5.81      1.86 o 
   1 -11  10        6.95       12.31      2.29 o 
   2 -11  10        0.23        3.92      2.21 o 
   3 -11  10       32.87       27.27      3.16 o 
   4 -11  10       12.81        6.73      3.44 o 
   5 -11  10       14.73       14.95      4.83 o 
  -5 -10  10        8.96        3.66      3.76 o 
  -4 -10  10        0.47        0.18      2.45 o 
  -3 -10  10       66.85       54.78      5.05 o 
  -2 -10  10      185.01      193.79      6.36 o 
  -1 -10  10        2.65        3.86      1.81 o 
   0 -10  10        0.49        2.53      1.65 o 
   1 -10  10        0.75        2.88      1.68 o 
   2 -10  10        0.05        1.23      1.95 o 
   3 -10  10       56.40       52.08      4.35 o 
   4 -10  10       30.83       29.57      6.47 o 
   5 -10  10        5.04        3.55      3.18 o 
  -5  -9  10        9.54        2.24      3.55 o 
  -4  -9  10       14.78        3.81      3.72 o 
  -3  -9  10      152.27      146.01      6.73 o 
  -2  -9  10       16.04       14.19      2.46 o 
  -1  -9  10       37.21       45.50      3.07 o 
   0  -9  10       60.80       61.51      3.01 o 
   1  -9  10        3.92        4.21      2.02 o 
   2  -9  10        0.64        1.35      1.94 o 
   3  -9  10       59.83       76.85      5.41 o 
   4  -9  10       19.34       20.11      7.19 o 
   5  -9  10        1.43        7.02      3.87 o 
  -6  -8  10        0.01        0.19      3.83 o 
  -5  -8  10       10.17        8.21      4.10 o 
  -4  -8  10        2.46        5.32      4.87 o 
  -3  -8  10       16.36       15.45      2.71 o 
  -2  -8  10      190.99      220.83      5.74 o 
  -1  -8  10      100.63       88.26      2.85 o 
   0  -8  10       61.37       65.59      2.87 o 
   1  -8  10       19.38       16.15      1.92 o 
   2  -8  10      130.96      141.66      4.24 o 
   3  -8  10        0.00        1.03      2.08 o 
   4  -8  10       41.27       45.28      3.76 o 
   5  -8  10        2.83        2.49      2.94 o 
  -6  -7  10        0.18        3.71      4.18 o 
  -5  -7  10        8.17       12.93      3.61 o 
  -4  -7  10       25.50       40.00      4.79 o 
  -3  -7  10       51.07       59.48      3.26 o 
  -2  -7  10      142.31      133.94      5.56 o 
  -1  -7  10        4.99        4.62      1.77 o 
   0  -7  10       38.18       35.64      2.30 o 
   1  -7  10      140.73      129.40      3.99 o 
   2  -7  10       28.39       25.24      2.16 o 
   3  -7  10        0.01        0.83      1.99 o 
   4  -7  10        2.91        2.14      2.16 o 
   5  -7  10       19.49       16.40      3.02 o 
  -6  -6  10       29.78       33.50      5.84 o 
  -5  -6  10        1.18        3.48      2.58 o 
  -4  -6  10        3.98        0.87      2.12 o 
  -3  -6  10        0.33        1.50      1.98 o 
  -2  -6  10       15.59       31.99      3.19 o 
  -1  -6  10       96.13      107.52      3.69 o 
   0  -6  10       31.43       30.89      2.18 o 
   1  -6  10      570.17      621.10      7.32 o 
   2  -6  10      116.28      111.73      4.21 o 
   3  -6  10        2.68        3.71      1.56 o 
   4  -6  10        1.44        0.54      1.81 o 
   5  -6  10        0.15        1.87      1.94 o 
  -6  -5  10       16.74       20.47      4.46 o 
  -5  -5  10        4.79        5.18      2.58 o 
  -4  -5  10       23.41       47.45      3.70 o 
  -3  -5  10       42.57       28.60      3.40 o 
  -2  -5  10      133.98      146.58      4.97 o 
  -1  -5  10      115.65      143.22      3.16 o 
   0  -5  10      407.84      399.43      5.48 o 
   1  -5  10      454.63      419.93      5.07 o 
   2  -5  10        0.49        1.36      1.29 o 
   3  -5  10       68.23       57.37      2.87 o 
   4  -5  10       29.59       28.70      6.76 o 
   5  -5  10       70.82       61.33      5.77 o 
  -7  -4  10        0.25        0.11      4.26 o 
  -6  -4  10        0.75        3.45      3.92 o 
  -5  -4  10       49.19       37.75      3.37 o 
  -4  -4  10        8.73        4.90      2.41 o 
  -3  -4  10        6.81       13.28      3.99 o 
  -2  -4  10      177.51      168.39      5.18 o 
  -1  -4  10       27.92       30.01      2.15 o 
   0  -4  10      156.56      186.64      3.63 o 
   1  -4  10       35.70       52.24      2.34 o 
   2  -4  10      313.65      328.78      6.30 o 
   3  -4  10      479.71      529.45      8.25 o 
   4  -4  10      152.90      156.31      4.64 o 
   5  -4  10       29.18       39.86      8.28 o 
  -7  -3  10        0.04        1.35      3.42 o 
  -6  -3  10       30.43       17.13      4.27 o 
  -5  -3  10      213.64      214.74      6.35 o 
  -4  -3  10      138.19      185.93      5.95 o 
  -3  -3  10       26.93       32.96      6.70 o 
  -2  -3  10        8.73       14.19      2.43 o 
  -1  -3  10       19.68       10.28      1.66 o 
   0  -3  10       77.56      110.86      2.85 o 
   1  -3  10      191.18      185.68      5.30 o 
   2  -3  10      252.37      238.51      5.08 o 
   3  -3  10      483.64      453.76      7.88 o 
   4  -3  10       14.09       14.30      2.08 o 
   5  -3  10        2.02        2.53      2.91 o 
  -7  -2  10        8.20       10.46      4.20 o 
  -6  -2  10       68.86       71.31      5.78 o 
  -5  -2  10      122.05      111.70      5.13 o 
  -4  -2  10       51.19       46.57      4.56 o 
  -3  -2  10       77.06       79.84      4.90 o 
  -2  -2  10       20.58       25.26      3.03 o 
  -1  -2  10       82.53      117.89      2.73 o 
   0  -2  10       93.81       94.78      2.91 o 
   1  -2  10      309.26      319.12      5.41 o 
   2  -2  10      275.27      298.39      6.83 o 
   3  -2  10       87.02       96.46      4.21 o 
   4  -2  10       84.72       91.16      5.43 o 
   5  -2  10        0.21        5.41      3.11 o 
  -7  -1  10        2.16        1.93      3.51 o 
  -6  -1  10        0.41        0.23      2.75 o 
  -5  -1  10        9.12        2.19      2.99 o 
  -4  -1  10      655.99      639.41     13.77 o 
  -3  -1  10      700.04      623.00     21.60 o 
  -2  -1  10       29.81       32.75      2.95 o 
  -1  -1  10      191.96      153.97      4.22 o 
   0  -1  10        3.97        5.97      1.52 o 
   1  -1  10        0.05        0.36      1.19 o 
   2  -1  10        0.01        1.80      1.49 o 
   3  -1  10       43.09       55.29      3.79 o 
   4  -1  10      139.99      136.07      4.83 o 
   5  -1  10        0.08        2.21      2.56 o 
  -7   0  10       17.44       19.03      5.74 o 
  -6   0  10       15.01       16.46      4.06 o 
  -5   0  10       46.04       32.19      4.11 o 
  -4   0  10      656.00      614.90     12.80 o 
  -3   0  10      466.66      514.24      9.44 o 
  -2   0  10      186.41      190.26      3.88 o 
  -1   0  10      413.55      410.57      7.41 o 
   0   0  10       16.89       15.23      1.46 o 
   1   0  10        0.00        0.44      1.41 o 
   2   0  10        1.69        0.86      1.50 o 
   3   0  10       75.92       66.74      4.32 o 
   4   0  10       30.92       30.80      2.95 o 
   5   0  10        5.87       13.93      4.23 o 
  -7   1  10        0.66        0.06      4.47 o 
  -6   1  10       26.35       25.75      4.81 o 
  -5   1  10      111.90      130.50      7.04 o 
  -4   1  10      168.12      167.27      6.84 o 
  -3   1  10        1.19        2.48      1.86 o 
  -2   1  10       21.19       22.06      2.68 o 
  -1   1  10       22.65       19.52      1.53 o 
   0   1  10      101.66       92.16      3.53 o 
   1   1  10        2.76        0.31      1.30 o 
   2   1  10       10.30        8.92      2.42 o 
   3   1  10       18.70       17.36      2.22 o 
   4   1  10       30.32       29.82      3.09 o 
  -7   2  10        0.07        1.91      7.28 o 
  -6   2  10       22.13       23.38      4.45 o 
  -5   2  10       13.62        5.85      2.83 o 
  -4   2  10       67.18       64.31      4.47 o 
  -3   2  10      125.06       89.69      4.13 o 
  -2   2  10      506.03      451.62      7.52 o 
  -1   2  10        1.06        3.37      1.11 o 
   0   2  10        0.09        0.54      1.39 o 
   1   2  10       41.18       31.76      2.02 o 
   2   2  10       13.84        9.15      2.13 o 
   3   2  10        0.05        0.33      1.46 o 
   4   2  10        5.53        7.90      3.41 o 
  -6   3  10        0.07        4.19      3.36 o 
  -5   3  10       13.57       27.07      3.71 o 
  -4   3  10      101.53      116.51      4.80 o 
  -3   3  10       14.98       30.93      3.12 o 
  -2   3  10      539.89      598.52      6.30 o 
  -1   3  10       69.73       96.15      4.17 o 
   0   3  10        0.99        1.54      1.35 o 
   1   3  10       64.76       61.29      3.98 o 
   2   3  10        5.21        3.72      1.78 o 
   3   3  10       45.09       52.53      5.66 o 
   4   3  10        4.90        3.32      3.38 o 
  -6   4  10       19.75       20.19      5.00 o 
  -5   4  10       14.63       14.58      2.80 o 
  -4   4  10       20.80       31.02      3.63 o 
  -3   4  10       21.88       60.21      3.48 o 
  -2   4  10        0.59        5.50      1.16 o 
  -1   4  10       64.47       51.94      2.54 o 
   0   4  10      102.76       96.93      3.91 o 
   1   4  10       22.19       28.68      2.76 o 
   2   4  10        4.58        6.15      3.57 o 
   3   4  10        0.04        1.19      3.46 o 
  -6   5  10        2.57        6.41      6.28 o 
  -5   5  10        5.09        1.08      2.54 o 
  -4   5  10       86.12      101.86      5.59 o 
  -3   5  10        0.78        2.67      2.03 o 
  -2   5  10       32.00       24.00      3.23 o 
  -1   5  10       10.01       13.73      2.07 o 
   0   5  10      149.87      130.22      8.21 o 
   1   5  10        8.28        6.73      2.77 o 
   2   5  10        0.70        0.99      3.17 o 
   3   5  10        2.92       11.87      5.69 o 
  -5   6  10       35.96       42.74      9.55 o 
  -4   6  10        4.53        4.47      3.13 o 
  -3   6  10        8.45        4.03      1.75 o 
  -2   6  10       42.08       49.63      4.44 o 
  -1   6  10       13.81       18.35      2.75 o 
   0   6  10       46.52       46.31      2.43 o 
   1   6  10        6.83        7.26      3.20 o 
   2   6  10       21.95       23.57      5.95 o 
  -5   7  10        8.25        3.71      6.84 o 
  -4   7  10        4.25       12.48      4.86 o 
  -3   7  10        7.98        8.89      5.20 o 
  -2   7  10        0.78        1.33      2.02 o 
  -1   7  10       34.95       23.25      2.66 o 
   0   7  10        1.00        1.47      3.19 o 
   1   7  10       15.51       19.19      3.89 o 
  -4   8  10        0.13        7.45      7.36 o 
  -3   8  10        9.94        5.00      4.59 o 
  -2   8  10        0.17        0.22      3.09 o 
  -1   8  10       20.91       34.69      4.91 o 
   0   8  10        0.02        0.00      6.26 o 
  -2   9  10        0.02        1.27      7.31 o 
  -1 -16  11       60.74       57.99      7.96 o 
   0 -16  11       11.84       23.69      4.50 o 
   1 -16  11        4.40        9.79      4.19 o 
   2 -16  11        0.33        0.55      3.71 o 
  -2 -15  11        0.56        1.27      3.89 o 
  -1 -15  11       19.82       22.31      4.05 o 
   0 -15  11       14.45        8.55      3.31 o 
   1 -15  11       25.06       16.26      5.24 o 
   2 -15  11        0.01        4.68      3.37 o 
   3 -15  11        0.06        0.06      3.32 o 
  -3 -14  11        0.09        0.25      3.94 o 
  -2 -14  11       26.95       28.26      4.55 o 
  -1 -14  11        0.02        1.31      2.82 o 
   0 -14  11       14.49        9.50      5.00 o 
   1 -14  11        2.62        3.30      2.87 o 
   2 -14  11        2.08        4.12      3.41 o 
   3 -14  11        0.36        0.41      3.26 o 
   4 -14  11        1.36        1.63      4.19 o 
  -4 -13  11       11.46        8.31      7.28 o 
  -3 -13  11        0.12        7.03      4.02 o 
  -2 -13  11       10.07       10.87      3.71 o 
  -1 -13  11       13.87        8.45      2.43 o 
   0 -13  11        0.16        2.17      2.34 o 
   1 -13  11        4.15        7.76      3.57 o 
   2 -13  11        8.64        8.81      2.93 o 
   3 -13  11       10.49        7.39      3.17 o 
   4 -13  11        2.14        0.67      3.84 o 
  -4 -12  11        1.64        0.74      2.87 o 
  -3 -12  11        6.65        8.56      4.22 o 
  -2 -12  11       29.34       27.40      4.22 o 
  -1 -12  11        5.52        3.14      2.32 o 
   0 -12  11        5.15        7.86      2.21 o 
   1 -12  11       16.92       23.81      2.87 o 
   2 -12  11        7.74        6.84      2.79 o 
   3 -12  11        7.32        7.60      2.73 o 
   4 -12  11        7.38       15.35      5.69 o 
  -5 -11  11        0.49        7.53      7.20 o 
  -4 -11  11        3.57        5.76      3.55 o 
  -3 -11  11       69.25       62.94      9.20 o 
  -2 -11  11        0.51        0.82      2.31 o 
  -1 -11  11        6.18        6.48      2.44 o 
   0 -11  11       21.83       22.41      2.46 o 
   1 -11  11        4.88       10.81      2.42 o 
   2 -11  11       13.72       11.53      2.63 o 
   3 -11  11       38.20       34.36      4.61 o 
   4 -11  11       13.06        9.28      3.74 o 
   5 -11  11        0.17        0.00      6.31 o 
  -5 -10  11        0.06        0.00      3.49 o 
  -4 -10  11        8.35        5.91      5.41 o 
  -3 -10  11       42.09       58.52      5.13 o 
  -2 -10  11       64.95       61.22      4.01 o 
  -1 -10  11        7.47        6.30      2.03 o 
   0 -10  11        2.44        3.92      1.75 o 
   1 -10  11       45.99       48.58      4.25 o 
   2 -10  11       28.36       33.10      3.19 o 
   3 -10  11        0.85        1.86      2.77 o 
   4 -10  11        8.99        6.74      3.23 o 
   5 -10  11        3.31        5.78      3.94 o 
  -5  -9  11        7.75        0.22      3.70 o 
  -4  -9  11       24.41       31.08      5.65 o 
  -3  -9  11       18.82       25.76      3.93 o 
  -2  -9  11      138.88      163.28      5.01 o 
  -1  -9  11       12.41       15.41      2.43 o 
   0  -9  11        2.33        2.50      1.63 o 
   1  -9  11      244.00      243.93      6.62 o 
   2  -9  11      146.92      154.09      5.79 o 
   3  -9  11       39.22       41.92      4.85 o 
   4  -9  11       23.08       19.54      3.74 o 
   5  -9  11        1.00        0.56      3.22 o 
  -6  -8  11        0.13        0.03      6.23 o 
  -5  -8  11       11.16       16.25      3.65 o 
  -4  -8  11       26.68       20.40      9.14 o 
  -3  -8  11       28.19       36.48      3.04 o 
  -2  -8  11       69.77       54.80      3.53 o 
  -1  -8  11       14.26       17.33      3.07 o 
   0  -8  11       17.98       18.52      2.36 o 
   1  -8  11      168.17      187.44      4.69 o 
   2  -8  11      156.49      162.89      5.03 o 
   3  -8  11        2.95        4.31      3.28 o 
   4  -8  11       21.33       25.09      3.20 o 
   5  -8  11       11.68       13.96      5.32 o 
  -6  -7  11       10.43       12.84      4.99 o 
  -5  -7  11       20.07       34.69      4.37 o 
  -4  -7  11       61.24       66.64      5.23 o 
  -3  -7  11        6.87       21.29      4.04 o 
  -2  -7  11       17.53       20.82      2.20 o 
  -1  -7  11       70.33       72.53      3.12 o 
   0  -7  11        4.16        3.52      1.93 o 
   1  -7  11        1.39        2.64      1.71 o 
   2  -7  11      157.17      155.49      4.77 o 
   3  -7  11       98.57       92.15      6.94 o 
   4  -7  11       48.83       48.18      3.56 o 
   5  -7  11       17.41       10.33      2.65 o 
  -6  -6  11        2.37        2.00      3.97 o 
  -5  -6  11       47.66       43.29      3.96 o 
  -4  -6  11      106.30       88.44      4.05 o 
  -3  -6  11        2.24        0.42      2.04 o 
  -2  -6  11        0.34        1.10      1.61 o 
  -1  -6  11        0.06        0.69      1.52 o 
   0  -6  11       73.22       68.94      3.84 o 
   1  -6  11        6.86        5.53      1.87 o 
   2  -6  11      270.63      282.41      5.66 o 
   3  -6  11       58.31       60.26      3.29 o 
   4  -6  11       39.91       43.60      2.58 o 
   5  -6  11        4.98        2.71      4.35 o 
  -6  -5  11       10.91       15.72      5.26 o 
  -5  -5  11       68.80       84.55      7.05 o 
  -4  -5  11       23.58       31.56      4.09 o 
  -3  -5  11      229.86      238.40      5.88 o 
  -2  -5  11       83.77       95.49      4.00 o 
  -1  -5  11       52.50       42.81      2.74 o 
   0  -5  11       17.24       17.39      2.28 o 
   1  -5  11       24.76       22.65      2.21 o 
   2  -5  11       73.29       72.76      2.76 o 
   3  -5  11        2.00        2.12      1.79 o 
   4  -5  11       12.92       12.16      3.35 o 
   5  -5  11       32.54       26.72     13.90 o 
  -6  -4  11        2.14        4.48      5.19 o 
  -5  -4  11        1.77        4.38      2.62 o 
  -4  -4  11        5.50       10.35      3.44 o 
  -3  -4  11      709.74      635.53     15.24 o 
  -2  -4  11      276.07      231.30      6.31 o 
  -1  -4  11       84.75       75.75      3.65 o 
   0  -4  11      107.72       96.49      3.05 o 
   1  -4  11        1.60        3.35      1.20 o 
   2  -4  11       24.51       18.92      2.27 o 
   3  -4  11       16.37       10.58      2.17 o 
   4  -4  11        0.02        0.55      1.74 o 
   5  -4  11        0.66        1.47      4.22 o 
  -6  -3  11       15.53       20.44      4.47 o 
  -5  -3  11       19.46       20.59      3.04 o 
  -4  -3  11      100.25       84.43      9.05 o 
  -3  -3  11      354.77      343.16      7.92 o 
  -2  -3  11       71.03       88.78      6.82 o 
  -1  -3  11       72.66       80.95      2.85 o 
   0  -3  11      189.03      190.87      3.56 o 
   1  -3  11        1.87        1.39      1.49 o 
   2  -3  11      203.35      216.41      5.24 o 
   3  -3  11        6.91        7.78      2.23 o 
   4  -3  11       11.76       14.75      2.57 o 
   5  -3  11        2.92        6.75      3.39 o 
  -6  -2  11       14.97       10.04      4.07 o 
  -5  -2  11        4.41        5.71      3.29 o 
  -4  -2  11       84.88       86.34      5.94 o 
  -3  -2  11        0.00        0.49      2.81 o 
  -2  -2  11        1.64        2.93      2.28 o 
  -1  -2  11        2.48        1.31      1.02 o 
   0  -2  11       81.89       70.70      3.99 o 
   1  -2  11       13.32       23.25      2.05 o 
   2  -2  11       59.32       61.27      3.95 o 
   3  -2  11        5.32        7.19      2.17 o 
   4  -2  11        0.33        3.04      2.51 o 
   5  -2  11        0.09        0.59      4.22 o 
  -6  -1  11        0.02        1.72      3.32 o 
  -5  -1  11      107.00       87.68      6.22 o 
  -4  -1  11        3.72       10.57      3.48 o 
  -3  -1  11      272.27      294.91      8.43 o 
  -2  -1  11       21.92        7.69      2.59 o 
  -1  -1  11      170.44      128.57      4.40 o 
   0  -1  11       93.58       92.83      2.96 o 
   1  -1  11       58.86       65.56      3.09 o 
   2  -1  11       73.59       63.45      3.20 o 
   3  -1  11       26.80       28.82      3.02 o 
   4  -1  11       14.97       17.98      3.06 o 
  -6   0  11       40.65       50.42      5.93 o 
  -5   0  11       28.58       31.11      4.44 o 
  -4   0  11       11.52        5.92      2.87 o 
  -3   0  11       13.37       17.56      5.48 o 
  -2   0  11      119.81       94.52      4.84 o 
  -1   0  11      266.28      326.03      8.79 o 
   0   0  11      155.26      167.63      3.57 o 
   1   0  11       23.28       15.92      2.07 o 
   2   0  11       25.17       27.66      3.06 o 
   3   0  11       18.50       18.04      2.35 o 
   4   0  11       18.80       15.10      4.09 o 
  -6   1  11        9.65        1.17      3.30 o 
  -5   1  11       13.75       12.87      3.53 o 
  -4   1  11        0.14        5.88      2.56 o 
  -3   1  11       96.36       78.82      4.53 o 
  -2   1  11       75.46       80.05      2.58 o 
  -1   1  11        4.98        2.83      1.60 o 
   0   1  11        7.05        5.20      1.64 o 
   1   1  11      198.29      179.72      4.19 o 
   2   1  11        9.35       11.93      2.32 o 
   3   1  11        0.63        1.48      1.73 o 
   4   1  11        5.05        7.53      3.56 o 
  -6   2  11        1.54        7.05      3.90 o 
  -5   2  11        2.14        7.09      2.98 o 
  -4   2  11        5.99        0.70      2.14 o 
  -3   2  11      193.19      242.83      8.23 o 
  -2   2  11       82.59       77.91      2.82 o 
  -1   2  11       10.33       24.99      2.21 o 
   0   2  11       73.84       65.21      3.73 o 
   1   2  11      177.12      169.99      5.31 o 
   2   2  11       10.12        8.05      2.05 o 
   3   2  11        0.43        2.55      2.22 o 
  -6   3  11        0.36        0.73      3.80 o 
  -5   3  11       40.03       39.61      4.15 o 
  -4   3  11       28.30       49.48      4.79 o 
  -3   3  11       43.24       30.85      3.66 o 
  -2   3  11       18.73       22.37      2.13 o 
  -1   3  11       11.90       22.20      2.63 o 
   0   3  11       39.64       36.21      2.73 o 
   1   3  11       21.54       17.26      2.84 o 
   2   3  11       32.53       34.02      2.73 o 
   3   3  11       51.34       69.39      5.26 o 
  -6   4  11        5.69        3.50      4.19 o 
  -5   4  11       41.22       47.15      3.62 o 
  -4   4  11        0.23        0.37      2.72 o 
  -3   4  11        0.16        1.82      1.86 o 
  -2   4  11        2.83        2.26      2.26 o 
  -1   4  11        1.79        2.94      1.56 o 
   0   4  11       14.79        8.97      2.43 o 
   1   4  11       13.61       17.79      2.76 o 
   2   4  11       13.61       14.22      5.34 o 
  -5   5  11       11.73       12.90      5.67 o 
  -4   5  11       15.24       11.71      7.70 o 
  -3   5  11        0.00        2.30      1.94 o 
  -2   5  11        9.85        6.71      3.30 o 
  -1   5  11        6.01        8.62      2.16 o 
   0   5  11        5.16        8.45      1.72 o 
   1   5  11        0.70        0.79      3.54 o 
   2   5  11        1.48        4.50      5.02 o 
  -5   6  11        0.30        0.14      5.34 o 
  -4   6  11       20.03       18.12      5.70 o 
  -3   6  11       13.96       18.03      4.52 o 
  -2   6  11        0.91        0.37      2.00 o 
  -1   6  11        0.00        0.03      1.81 o 
   0   6  11        1.16        2.68      4.00 o 
   1   6  11        0.58        2.35      4.51 o 
  -4   7  11        7.62       12.29      5.54 o 
  -3   7  11        6.27        4.45      4.47 o 
  -2   7  11        8.53        4.10      3.37 o 
  -1   7  11        3.87        0.00      6.48 o 
   0   7  11        0.18        1.88      7.11 o 
  -2   8  11        0.30        0.06      6.12 o 
   0 -16  12        1.13        4.73      5.22 o 
   1 -16  12        1.65        0.00      3.72 o 
  -2 -15  12        2.29        8.91      7.39 o 
  -1 -15  12        0.01        5.82      3.71 o 
   0 -15  12        3.52        2.47      3.27 o 
   1 -15  12        0.07        1.79      3.13 o 
   2 -15  12        0.59        1.98      3.44 o 
   3 -15  12        0.77        3.56      3.72 o 
  -3 -14  12        0.07        6.01      7.03 o 
  -2 -14  12        0.78        5.29      3.56 o 
  -1 -14  12        0.06        0.37      2.71 o 
   0 -14  12       16.48       13.80      3.45 o 
   1 -14  12       23.36       22.76      4.93 o 
   2 -14  12        0.18        3.48      3.33 o 
   3 -14  12        0.74        1.21      3.85 o 
  -3 -13  12        1.69        4.30      5.14 o 
  -2 -13  12        6.53       12.44      4.07 o 
  -1 -13  12        0.27        0.48      2.28 o 
   0 -13  12        1.11        2.50      2.74 o 
   1 -13  12        1.53        3.99      2.78 o 
   2 -13  12        5.10        3.09      2.86 o 
   3 -13  12       11.50       11.00      4.81 o 
   4 -13  12        0.12        0.11      6.48 o 
  -4 -12  12        0.41        1.60      4.02 o 
  -3 -12  12        2.62       15.77      7.24 o 
  -2 -12  12        1.57        1.44      2.69 o 
  -1 -12  12        4.66        4.03      2.34 o 
   0 -12  12        6.66       11.32      2.60 o 
   1 -12  12        2.14        2.41      2.27 o 
   2 -12  12       20.54       18.77      3.20 o 
   3 -12  12       12.90        7.35      3.44 o 
   4 -12  12        8.39       10.21      3.78 o 
  -4 -11  12        6.36       11.52      4.90 o 
  -3 -11  12       79.55       59.71      5.43 o 
  -2 -11  12       28.41       28.01      3.89 o 
  -1 -11  12        0.02        1.96      2.63 o 
   0 -11  12        0.75        3.03      2.14 o 
   1 -11  12        1.38        2.77      2.29 o 
   2 -11  12        7.69        2.81      2.81 o 
   3 -11  12       30.11       32.42      5.88 o 
   4 -11  12       10.54        6.66      3.58 o 
  -5 -10  12        3.11        3.14      3.45 o 
  -4 -10  12        5.17        2.12      3.10 o 
  -3 -10  12       17.00       28.13      7.10 o 
  -2 -10  12       21.17       29.33      3.13 o 
  -1 -10  12       14.18       14.82      2.51 o 
   0 -10  12       49.68       43.64      3.44 o 
   1 -10  12        7.29       10.30      2.41 o 
   2 -10  12        0.43        2.78      2.75 o 
   3 -10  12       29.11       28.76      4.18 o 
   4 -10  12        2.88        5.21      3.11 o 
  -5  -9  12        0.78        5.53      3.25 o 
  -4  -9  12       36.21       34.14      4.19 o 
  -3  -9  12        3.68        2.88      2.46 o 
  -2  -9  12       47.20       37.20      4.29 o 
  -1  -9  12       49.81       50.67      3.93 o 
   0  -9  12       78.77       84.33      4.19 o 
   1  -9  12       39.39       41.44      3.38 o 
   2  -9  12       37.33       34.70      3.79 o 
   3  -9  12       24.33       21.01      3.54 o 
   4  -9  12        0.35        1.37      3.20 o 
   5  -9  12        7.47        6.00      6.05 o 
  -5  -8  12        0.02        0.97      2.62 o 
  -4  -8  12       43.76       50.36      5.71 o 
  -3  -8  12      146.53      194.99      9.33 o 
  -2  -8  12      224.54      197.80      7.07 o 
  -1  -8  12      218.31      232.19      6.02 o 
   0  -8  12       45.77       54.48      3.66 o 
   1  -8  12        3.07        2.42      2.03 o 
   2  -8  12        9.99       11.52      2.55 o 
   3  -8  12        4.19        9.31      2.44 o 
   4  -8  12        0.19        0.58      2.30 o 
   5  -8  12        6.91        5.79      3.01 o 
  -6  -7  12       21.20        9.46     10.06 o 
  -5  -7  12       16.05        6.55      3.80 o 
  -4  -7  12        5.11        9.10      3.99 o 
  -3  -7  12        6.20       12.34      3.49 o 
  -2  -7  12      401.10      369.74      7.79 o 
  -1  -7  12      216.49      192.83      5.55 o 
   0  -7  12       56.42       42.38      3.58 o 
   1  -7  12      118.51      126.16      5.16 o 
   2  -7  12       20.98       20.65      2.75 o 
   3  -7  12        0.00        0.93      2.01 o 
   4  -7  12        5.20        4.30      2.15 o 
   5  -7  12        6.91        5.40      6.31 o 
  -6  -6  12       71.91       85.99      8.34 o 
  -5  -6  12       66.25       82.11      5.82 o 
  -4  -6  12       11.44       18.33      3.87 o 
  -3  -6  12        6.66        6.90      2.79 o 
  -2  -6  12      115.05      119.37      4.27 o 
  -1  -6  12        0.54        2.69      1.98 o 
   0  -6  12        0.26        1.13      1.99 o 
   1  -6  12      539.95      503.87      9.28 o 
   2  -6  12        3.49        4.62      1.84 o 
   3  -6  12       32.62       29.30      3.67 o 
   4  -6  12        6.58        5.46      3.89 o 
   5  -6  12        1.67        1.97      4.84 o 
  -6  -5  12        2.81        0.59      3.99 o 
  -5  -5  12        0.16        1.00      2.45 o 
  -4  -5  12       56.99       50.29      5.41 o 
  -3  -5  12       26.00       32.81      4.21 o 
  -2  -5  12        9.31        7.60      2.44 o 
  -1  -5  12       13.76       21.50      2.52 o 
   0  -5  12      144.55      170.13      4.75 o 
   1  -5  12      123.87      128.31      4.66 o 
   2  -5  12        4.46        4.87      2.11 o 
   3  -5  12       37.51       28.80      2.99 o 
   4  -5  12        5.79        0.69      5.12 o 
   5  -5  12        2.81        3.32      4.97 o 
  -6  -4  12       19.05       18.65      5.24 o 
  -5  -4  12       71.44       72.33      4.64 o 
  -4  -4  12      213.70      199.57      8.83 o 
  -3  -4  12       26.03       16.76      3.65 o 
  -2  -4  12       16.62       23.32      3.22 o 
  -1  -4  12      157.99      167.45      4.90 o 
   0  -4  12      129.92       93.64      3.33 o 
   1  -4  12      101.53      123.36      6.77 o 
   2  -4  12       16.75       15.43      2.52 o 
   3  -4  12       47.01       49.77      3.73 o 
   4  -4  12        0.35        0.79      2.61 o 
  -6  -3  12       37.87       34.59      6.44 o 
  -5  -3  12       92.61       93.87      7.82 o 
  -4  -3  12        7.32       14.06      6.53 o 
  -3  -3  12        2.06        3.68      2.96 o 
  -2  -3  12       17.79       30.51      3.46 o 
  -1  -3  12       92.58       86.81      3.35 o 
   0  -3  12       56.51       65.90      3.39 o 
   1  -3  12      247.28      239.31      5.24 o 
   2  -3  12       13.33        9.82      2.53 o 
   3  -3  12       12.54       10.06      2.40 o 
   4  -3  12        1.07        1.80      2.57 o 
  -6  -2  12        0.20        2.97      3.55 o 
  -5  -2  12       34.05       25.32      4.27 o 
  -4  -2  12       54.08       60.95      7.88 o 
  -3  -2  12        0.29        1.02      2.45 o 
  -2  -2  12      119.83       95.10      6.64 o 
  -1  -2  12       27.99       25.27      2.76 o 
   0  -2  12       35.10       25.47      2.29 o 
   1  -2  12       18.23       18.06      2.28 o 
   2  -2  12       53.72       59.98      3.37 o 
   3  -2  12        0.16        1.40      1.95 o 
   4  -2  12        2.06        3.59      2.54 o 
  -6  -1  12        0.00        1.37      3.30 o 
  -5  -1  12        2.24        5.28      3.29 o 
  -4  -1  12       13.10       33.84      3.95 o 
  -3  -1  12       59.24       52.82      3.82 o 
  -2  -1  12       12.49       31.12      3.06 o 
  -1  -1  12      228.06      190.34      5.74 o 
   0  -1  12        3.87        7.54      1.54 o 
   1  -1  12      119.77      121.90      7.39 o 
   2  -1  12       85.58       80.03      4.51 o 
   3  -1  12       17.28       11.79      2.40 o 
   4  -1  12        5.52       12.29      4.07 o 
  -6   0  12       10.01       17.98      5.17 o 
  -5   0  12        6.22        8.06      4.39 o 
  -4   0  12       48.40       36.10      6.52 o 
  -3   0  12       15.16       15.90      2.79 o 
  -2   0  12       14.72        1.27      1.96 o 
  -1   0  12       39.34       45.41      2.93 o 
   0   0  12       42.20       61.37      2.91 o 
   1   0  12       11.13        6.72      1.68 o 
   2   0  12       15.52       16.19      2.64 o 
   3   0  12       11.85       12.47      2.83 o 
   4   0  12       22.60       24.17      9.47 o 
  -6   1  12        2.71        0.00      3.65 o 
  -5   1  12        0.06        0.12      2.67 o 
  -4   1  12       37.07       57.40      4.04 o 
  -3   1  12        0.28        2.10      2.78 o 
  -2   1  12       18.66       56.29      3.50 o 
  -1   1  12      175.66      165.21      4.36 o 
   0   1  12       24.81       22.58      2.31 o 
   1   1  12        5.68        4.57      1.71 o 
   2   1  12        0.23        0.37      1.97 o 
   3   1  12        0.05        1.59      3.01 o 
  -6   2  12        0.07        0.30      4.97 o 
  -5   2  12       11.15       10.91      5.00 o 
  -4   2  12        1.63        0.00      1.86 o 
  -3   2  12       14.98        9.38      3.37 o 
  -2   2  12        0.28       19.19      2.50 o 
  -1   2  12       20.52       16.90      2.66 o 
   0   2  12       20.55       17.64      2.24 o 
   1   2  12        1.34        1.18      1.79 o 
   2   2  12        1.24        1.95      2.03 o 
   3   2  12        0.18        2.10      3.06 o 
  -5   3  12        3.82       10.04      3.10 o 
  -4   3  12        1.36        0.74      4.26 o 
  -3   3  12       26.01       33.55      4.57 o 
  -2   3  12       65.72       96.93      4.35 o 
  -1   3  12        5.37        6.42      3.39 o 
   0   3  12        0.21        1.79      1.64 o 
   1   3  12        0.03        2.14      1.87 o 
   2   3  12        0.03        0.06      4.21 o 
  -5   4  12        0.68        7.36      5.48 o 
  -4   4  12        4.75        1.06      4.29 o 
  -3   4  12        2.42        3.88      2.57 o 
  -2   4  12        5.14        2.67      2.43 o 
  -1   4  12       27.14       29.70      2.98 o 
   0   4  12        6.27        3.39      1.81 o 
   1   4  12        1.34        5.52      4.37 o 
   2   4  12        0.10        0.15      4.32 o 
  -4   5  12        6.76        2.77      4.68 o 
  -3   5  12        8.38        7.75      4.42 o 
  -2   5  12        0.25        1.86      2.56 o 
  -1   5  12        0.28        4.02      2.33 o 
   0   5  12        0.91        1.53      2.67 o 
   1   5  12        0.14        2.59      4.42 o 
  -4   6  12        0.18        0.00      4.31 o 
  -3   6  12        7.59        8.62      5.23 o 
  -2   6  12        3.14        0.04      3.35 o 
  -1   6  12        2.76        1.44      6.64 o 
   0   6  12        3.46        3.13      7.75 o 
  -1 -15  13       26.15       22.17      4.79 o 
   0 -15  13        1.53        3.34      3.46 o 
   1 -15  13        9.51        9.34      6.31 o 
   2 -15  13        8.58       11.61      5.97 o 
  -2 -14  13       49.18       33.03      7.56 o 
  -1 -14  13        4.90        5.74      3.09 o 
   0 -14  13        4.08        3.30      3.43 o 
   1 -14  13        1.97        5.42      3.57 o 
   2 -14  13        0.00        0.00      3.54 o 
   3 -14  13        4.90       10.10      7.95 o 
  -3 -13  13        3.06        0.00      4.02 o 
  -2 -13  13       45.00       49.51     11.75 o 
  -1 -13  13        0.21        0.83      2.86 o 
   0 -13  13      101.78      122.18      7.03 o 
   1 -13  13       19.75       17.22      3.51 o 
   2 -13  13        3.70        6.21      4.33 o 
   3 -13  13       27.71       44.22      5.23 o 
  -4 -12  13        0.73        5.70      6.62 o 
  -3 -12  13       29.74       28.89      8.41 o 
  -2 -12  13        0.02        2.02      3.19 o 
  -1 -12  13      103.99       92.35      6.38 o 
   0 -12  13      100.79      118.83      7.36 o 
   1 -12  13       17.22       11.10      2.90 o 
   2 -12  13        5.31        5.70      6.09 o 
   3 -12  13       21.84       17.33      5.62 o 
   4 -12  13        9.36       30.48      9.86 o 
  -4 -11  13        0.31        3.35      4.35 o 
  -3 -11  13       45.27       37.43      5.01 o 
  -2 -11  13        9.53       11.33      4.26 o 
  -1 -11  13      361.05      366.45     13.14 o 
   0 -11  13      105.64      108.90      5.09 o 
   1 -11  13        8.93        5.66      3.30 o 
   2 -11  13        4.64        6.02      3.40 o 
   3 -11  13        1.02        2.60      3.07 o 
   4 -11  13        3.93        7.86      6.92 o 
  -4 -10  13        5.14        1.35      4.25 o 
  -3 -10  13        3.77        3.20      4.15 o 
  -2 -10  13       20.92       27.87      3.60 o 
  -1 -10  13      271.68      283.68      8.12 o 
   0 -10  13       11.81       15.71      2.70 o 
   1 -10  13        1.91        1.66      2.40 o 
   2 -10  13       27.86       26.53      3.84 o 
   3 -10  13      100.91      108.53      7.89 o 
   4 -10  13        0.05        1.17      3.39 o 
  -5  -9  13       15.71       19.45      4.31 o 
  -4  -9  13        7.63        1.29      4.19 o 
  -3  -9  13       24.29       12.96      4.14 o 
  -2  -9  13       18.70       11.08      3.02 o 
  -1  -9  13        0.02        1.57      2.33 o 
   0  -9  13       61.77       66.59      4.28 o 
   1  -9  13       41.58       39.02      3.69 o 
   2  -9  13      202.50      206.70      7.96 o 
   3  -9  13       26.74       25.84      7.02 o 
   4  -9  13       11.85       13.72      3.87 o 
  -5  -8  13        9.91       11.67      4.84 o 
  -4  -8  13       19.09       37.07      5.93 o 
  -3  -8  13      128.89      132.86     11.22 o 
  -2  -8  13       19.13       16.25      3.15 o 
  -1  -8  13       94.64       77.61      4.46 o 
   0  -8  13       39.42       38.40      4.17 o 
   1  -8  13       64.20       71.79      4.51 o 
   2  -8  13        0.36        2.28      2.13 o 
   3  -8  13        9.96        9.27      2.68 o 
   4  -8  13       46.58       43.27      3.86 o 
  -5  -7  13       59.16       73.20      6.25 o 
  -4  -7  13        0.37        1.66      2.72 o 
  -3  -7  13        1.08        1.10      2.45 o 
  -2  -7  13       36.48       36.80      5.01 o 
  -1  -7  13       14.11       19.60      3.62 o 
   0  -7  13       95.14       89.34      4.04 o 
   1  -7  13       38.85       35.94      3.26 o 
   2  -7  13      188.93      218.20      6.15 o 
   3  -7  13       27.73       23.58      2.54 o 
   4  -7  13       85.41      103.76     11.16 o 
  -6  -6  13        0.99        0.00      4.13 o 
  -5  -6  13       34.94       52.68      4.74 o 
  -4  -6  13       19.80       20.99      3.51 o 
  -3  -6  13       56.99       53.28      5.54 o 
  -2  -6  13        0.05        1.40      2.08 o 
  -1  -6  13        3.59        7.07      2.53 o 
   0  -6  13       68.46       72.76      3.82 o 
   1  -6  13        0.37        2.01      2.05 o 
   2  -6  13       66.27       59.50      3.11 o 
   3  -6  13       95.89       97.69      5.81 o 
   4  -6  13       31.29       36.57      8.69 o 
  -6  -5  13       16.70       35.86      8.31 o 
  -5  -5  13        1.87        3.41      3.58 o 
  -4  -5  13        2.75        1.23      3.06 o 
  -3  -5  13        1.46       10.56      3.91 o 
  -2  -5  13       91.32       81.27      4.65 o 
  -1  -5  13       29.69       20.15      2.39 o 
   0  -5  13       21.59       39.04      2.86 o 
   1  -5  13       13.56       19.37      4.99 o 
   2  -5  13        2.96        7.89      2.47 o 
   3  -5  13       58.82       60.66      7.24 o 
   4  -5  13        7.71        6.95      5.08 o 
  -6  -4  13        6.42        9.35      5.16 o 
  -5  -4  13        3.53        3.82      3.62 o 
  -4  -4  13        4.06        4.59      2.85 o 
  -3  -4  13      183.71      204.36      6.09 o 
  -2  -4  13      270.75      269.32      6.94 o 
  -1  -4  13       20.17       38.37      3.14 o 
   0  -4  13       32.73       24.44      3.25 o 
   1  -4  13       17.60       13.43      2.64 o 
   2  -4  13       78.92       88.71      3.97 o 
   3  -4  13       28.64       26.55      3.86 o 
   4  -4  13       34.61       42.91      6.31 o 
  -6  -3  13        1.79        0.00      6.56 o 
  -5  -3  13       16.25       14.78      4.75 o 
  -4  -3  13        4.46        1.88      3.06 o 
  -3  -3  13      272.80      242.95      8.05 o 
  -2  -3  13       52.14       35.31      3.18 o 
  -1  -3  13       18.32        8.92      2.46 o 
   0  -3  13        9.28        6.90      2.07 o 
   1  -3  13       13.57       23.76      4.38 o 
   2  -3  13       30.73       32.28      4.14 o 
   3  -3  13        1.67        1.19      2.33 o 
   4  -3  13       10.85       12.05      4.23 o 
  -6  -2  13        0.94        1.88      6.48 o 
  -5  -2  13        4.71       15.88      5.05 o 
  -4  -2  13        5.47       10.91      4.44 o 
  -3  -2  13       27.49       36.68      3.26 o 
  -2  -2  13       26.95       18.60      2.49 o 
  -1  -2  13      100.43       94.85      4.19 o 
   0  -2  13      137.21      127.39      4.53 o 
   1  -2  13        1.21        2.29      1.71 o 
   2  -2  13       24.50       26.65      7.46 o 
   3  -2  13        0.29        3.56      2.46 o 
  -6  -1  13        0.46        3.35      6.26 o 
  -5  -1  13        0.01        1.34      3.25 o 
  -4  -1  13       47.15       57.79      4.99 o 
  -3  -1  13        3.92        7.18      2.28 o 
  -2  -1  13       87.00      106.95      6.10 o 
  -1  -1  13       90.99       54.79      3.21 o 
   0  -1  13        6.14        1.45      1.33 o 
   1  -1  13        3.99        3.44      1.77 o 
   2  -1  13        3.52        2.58      2.42 o 
   3  -1  13        1.44        0.00      2.94 o 
  -6   0  13        0.18        0.06      5.54 o 
  -5   0  13        1.97        2.00      3.28 o 
  -4   0  13       37.89       41.98      3.92 o 
  -3   0  13        3.30        8.06      2.79 o 
  -2   0  13       61.46       36.58      3.43 o 
  -1   0  13       45.03       36.01      2.66 o 
   0   0  13       24.99       16.30      2.15 o 
   1   0  13        0.77        1.62      1.63 o 
   2   0  13        3.27        4.29      2.55 o 
   3   0  13        1.76        2.97      3.31 o 
  -5   1  13        1.56        1.34      3.16 o 
  -4   1  13       14.78       17.77      2.75 o 
  -3   1  13       47.09       33.75      4.06 o 
  -2   1  13       14.24       23.11      3.31 o 
  -1   1  13        1.15        4.18      2.27 o 
   0   1  13       83.12       96.11      3.62 o 
   1   1  13        0.01        0.77      1.65 o 
   2   1  13       15.19       17.89      3.69 o 
  -5   2  13        0.29        0.86      2.78 o 
  -4   2  13        2.80        1.40      4.27 o 
  -3   2  13        5.97       17.25      3.39 o 
  -2   2  13        4.14        6.56      2.57 o 
  -1   2  13        6.28        6.88      2.23 o 
   0   2  13        0.01        1.18      1.63 o 
   1   2  13        0.00        1.60      2.10 o 
   2   2  13        1.50        3.87      3.06 o 
  -5   3  13        1.33        1.01      4.93 o 
  -4   3  13        2.48        4.29      5.30 o 
  -3   3  13       10.54       11.53      3.17 o 
  -2   3  13       39.05       27.31      5.66 o 
  -1   3  13       11.66       10.36      2.81 o 
   0   3  13        2.62        2.05      1.72 o 
   1   3  13        0.84        1.60      2.16 o 
  -4   4  13        2.15        4.74      4.63 o 
  -3   4  13        0.80        0.30      3.93 o 
  -2   4  13        0.77        5.49      5.01 o 
  -1   4  13        2.04        0.00      2.52 o 
   0   4  13        0.03        0.27      4.12 o 
   1   4  13        0.72        5.65      7.03 o 
  -3   5  13        2.91        2.30      4.48 o 
  -2   5  13        0.26        2.26      3.95 o 
  -1   5  13        0.06        0.00      6.28 o 
   0 -15  14       43.55       49.96      6.82 o 
   1 -15  14       10.10       13.42      6.09 o 
  -2 -14  14        3.40       14.20      7.34 o 
  -1 -14  14       23.91       19.64      4.58 o 
   0 -14  14       84.54       76.52      6.17 o 
   1 -14  14        0.02        1.38      4.15 o 
   2 -14  14        0.25        4.54      4.67 o 
  -3 -13  14        0.87        0.08      5.09 o 
  -2 -13  14        0.06        2.13      4.26 o 
  -1 -13  14        3.98        2.91      3.49 o 
   0 -13  14       48.36       48.41      6.12 o 
   1 -13  14        0.50        1.35      3.75 o 
   2 -13  14        4.59        5.67      5.61 o 
  -3 -12  14       11.46        3.83      4.31 o 
  -2 -12  14       12.30        6.71      7.64 o 
  -1 -12  14        6.51        7.55      2.93 o 
   0 -12  14       61.77       71.94      4.78 o 
   1 -12  14        4.85        3.53      3.21 o 
   2 -12  14        0.98        2.62      3.29 o 
   3 -12  14        6.03        3.99      6.37 o 
  -4 -11  14        1.30        2.72      4.41 o 
  -3 -11  14        4.92        1.07      4.21 o 
  -2 -11  14       93.30       93.18      6.76 o 
  -1 -11  14        0.45        3.32      2.47 o 
   0 -11  14      108.48      110.48      6.74 o 
   1 -11  14        7.18       10.20      3.63 o 
   2 -11  14        1.50        6.40      3.15 o 
   3 -11  14        0.96        3.83      3.86 o 
  -4 -10  14        3.29        8.37      5.12 o 
  -3 -10  14       45.55       59.27      6.73 o 
  -2 -10  14        4.57        7.98      3.20 o 
  -1 -10  14        1.31        1.20      2.42 o 
   0 -10  14        2.43        0.19      2.50 o 
   1 -10  14       55.86       58.16      4.44 o 
   2 -10  14       14.57       13.42      5.50 o 
   3 -10  14       24.20       24.16      4.61 o 
  -5  -9  14        0.60        4.35      6.17 o 
  -4  -9  14       11.28        6.02      5.79 o 
  -3  -9  14       10.78        9.77      3.52 o 
  -2  -9  14       11.60        9.09      2.93 o 
  -1  -9  14       27.75       25.32      4.20 o 
   0  -9  14       49.41       61.61      4.20 o 
   1  -9  14       43.60       45.87      4.11 o 
   2  -9  14       35.96       47.91      4.84 o 
   3  -9  14        2.88        7.74      2.98 o 
   4  -9  14       59.56       58.33      5.98 o 
  -5  -8  14        1.48        3.37      4.77 o 
  -4  -8  14        1.22        6.43      3.41 o 
  -3  -8  14       42.71       42.53      5.30 o 
  -2  -8  14       53.72       60.66      5.34 o 
  -1  -8  14       76.13       74.30      4.52 o 
   0  -8  14       82.13       76.68      4.24 o 
   1  -8  14        4.38        2.87      2.41 o 
   2  -8  14       24.36       20.39      3.18 o 
   3  -8  14       13.10       13.44      2.98 o 
   4  -8  14        7.50        6.15      6.09 o 
  -5  -7  14        0.63        1.13      4.66 o 
  -4  -7  14        3.56        8.43      3.99 o 
  -3  -7  14       28.54       22.78      3.73 o 
  -2  -7  14      302.69      319.04      8.41 o 
  -1  -7  14       57.06       73.91      4.40 o 
   0  -7  14       71.06       71.03      3.89 o 
   1  -7  14       13.31        6.97      2.57 o 
   2  -7  14       17.78       18.43      2.79 o 
   3  -7  14        4.00        0.17      5.18 o 
   4  -7  14        0.47        0.14      6.06 o 
  -5  -6  14        0.11        0.08      4.28 o 
  -4  -6  14        0.01        0.25      3.03 o 
  -3  -6  14        4.44        6.14      2.97 o 
  -2  -6  14      191.08      177.74      6.40 o 
  -1  -6  14        1.30        1.36      1.96 o 
   0  -6  14       33.34       27.29      2.95 o 
   1  -6  14        2.64        1.08      1.83 o 
   2  -6  14       14.83       24.22      5.68 o 
   3  -6  14        3.53        2.05      5.45 o 
  -5  -5  14        0.12        1.57      3.52 o 
  -4  -5  14        1.66        2.37      3.30 o 
  -3  -5  14        1.03        2.64      2.65 o 
  -2  -5  14        8.65       11.72      2.76 o 
  -1  -5  14       96.97       63.70      3.69 o 
   0  -5  14       41.53       34.34      2.53 o 
   1  -5  14       15.20       28.31      3.90 o 
   2  -5  14        7.56        4.89      3.20 o 
   3  -5  14        2.25        9.10      4.34 o 
  -5  -4  14        0.31        2.78      3.47 o 
  -4  -4  14        0.00        1.32      3.13 o 
  -3  -4  14       16.50       25.00      3.71 o 
  -2  -4  14       24.46       29.69      2.96 o 
  -1  -4  14       74.98       85.30      3.72 o 
   0  -4  14       57.62       50.89      4.26 o 
   1  -4  14       10.16       27.17      3.90 o 
   2  -4  14        3.74        0.54      3.47 o 
   3  -4  14        0.01        1.83      2.39 o 
  -5  -3  14        0.84        2.34      3.98 o 
  -4  -3  14        0.05        1.31      2.85 o 
  -3  -3  14       13.14        8.04      3.92 o 
  -2  -3  14        3.26        6.30      2.13 o 
  -1  -3  14        8.77        1.50      2.25 o 
   0  -3  14        1.58        2.58      1.88 o 
   1  -3  14       21.68       16.18      2.72 o 
   2  -3  14       24.05       23.70      4.19 o 
   3  -3  14       12.22       13.41      3.16 o 
  -5  -2  14        3.36        8.61      6.01 o 
  -4  -2  14        1.99        2.25      3.39 o 
  -3  -2  14       10.24       18.12      3.18 o 
  -2  -2  14       60.48       56.74      4.45 o 
  -1  -2  14       22.03       38.78      3.20 o 
   0  -2  14        0.61        1.26      1.84 o 
   1  -2  14       34.26       37.01      3.40 o 
   2  -2  14        9.25       13.64      4.02 o 
   3  -2  14       12.45       21.79      4.42 o 
  -5  -1  14        5.82        4.42      4.05 o 
  -4  -1  14        0.05        0.54      3.58 o 
  -3  -1  14        0.12        2.72      1.77 o 
  -2  -1  14        9.29       12.96      6.70 o 
  -1  -1  14        6.89        3.09      1.81 o 
   0  -1  14        6.63        7.06      2.41 o 
   1  -1  14        2.11        3.72      2.06 o 
   2  -1  14        0.05        0.83      3.07 o 
  -5   0  14        2.62        1.91      3.22 o 
  -4   0  14        6.54        3.38      2.74 o 
  -3   0  14        5.06        5.53      4.38 o 
  -2   0  14       12.60        6.47      2.60 o 
  -1   0  14       17.80       26.78      2.30 o 
   0   0  14        6.35        3.01      1.76 o 
   1   0  14        5.05        7.83      2.55 o 
   2   0  14        0.13        2.62      3.28 o 
  -5   1  14        3.33        5.34      3.71 o 
  -4   1  14        2.18        1.00      4.36 o 
  -3   1  14        4.87        1.11      7.70 o 
  -2   1  14        0.01        0.96      2.76 o 
  -1   1  14        0.35        1.82      2.64 o 
   0   1  14        3.74        2.59      2.34 o 
   1   1  14        2.27        3.97      3.37 o 
   2   1  14        3.89        1.77      7.17 o 
  -4   2  14        0.51        4.64      4.64 o 
  -3   2  14        5.09        3.13      4.46 o 
  -2   2  14        0.42        1.74      7.25 o 
  -1   2  14        0.76        0.55      5.54 o 
   0   2  14        0.24        2.33      2.17 o 
   1   2  14        3.40        7.07      3.37 o 
  -4   3  14        0.37        1.60      4.73 o 
  -3   3  14        1.89        3.90      4.27 o 
  -2   3  14        5.93        0.36      6.95 o 
  -1   3  14        0.03        1.18      3.18 o 
   0   3  14        1.62        1.77      3.65 o 
  -2   4  14        1.52        0.91      7.14 o 
  -1   4  14        1.47        0.06      7.70 o 
  -1 -14  15       15.30        9.86      4.05 o 
   0 -14  15        0.12        1.68      4.42 o 
  -2 -13  15        0.21        5.22      5.59 o 
  -1 -13  15        0.29        1.42      3.51 o 
   0 -13  15        0.15        1.40      4.31 o 
   1 -13  15        0.59        3.62      4.25 o 
   2 -13  15        8.09        2.05      7.11 o 
  -3 -12  15       12.47       15.22      5.53 o 
  -2 -12  15        2.89        3.64      4.58 o 
  -1 -12  15        0.02        1.80      3.33 o 
   0 -12  15       35.75       43.08      5.18 o 
   1 -12  15       14.66       15.41      4.11 o 
   2 -12  15        0.01        1.95      4.04 o 
  -3 -11  15        1.38       10.57      5.10 o 
  -2 -11  15       26.56       34.83     11.35 o 
  -1 -11  15        6.35        7.36      3.34 o 
   0 -11  15       21.40       17.66      3.83 o 
   1 -11  15       24.80       23.06      4.21 o 
   2 -11  15        0.03        5.85      5.68 o 
  -4 -10  15       12.45        6.01      4.64 o 
  -3 -10  15        9.07       12.42      5.56 o 
  -2 -10  15        1.75        5.30      3.45 o 
  -1 -10  15       97.83      100.22      8.58 o 
   0 -10  15        0.98        2.77      2.93 o 
   1 -10  15       13.27       12.17      3.24 o 
   2 -10  15        0.07        0.08      3.21 o 
   3 -10  15       20.15       14.86      4.43 o 
  -4  -9  15       18.83       21.48      6.00 o 
  -3  -9  15        7.37        3.97      3.59 o 
  -2  -9  15        1.06        0.06      3.06 o 
  -1  -9  15       57.66       55.19      6.29 o 
   0  -9  15        2.04        5.19      2.55 o 
   1  -9  15       21.31       21.27      3.24 o 
   2  -9  15        2.64        0.10      3.05 o 
   3  -9  15        2.15        2.29      3.21 o 
  -4  -8  15        8.58       11.17      5.27 o 
  -3  -8  15       14.44       13.04      3.99 o 
  -2  -8  15        0.23        0.03      2.72 o 
  -1  -8  15        2.59        2.27      2.37 o 
   0  -8  15        3.47        2.80      2.23 o 
   1  -8  15       29.13       19.16      3.22 o 
   2  -8  15       22.46       17.57      6.44 o 
   3  -8  15        2.32        0.44      5.23 o 
  -4  -7  15        4.62        3.50      3.51 o 
  -3  -7  15       25.16       21.10      4.18 o 
  -2  -7  15        5.28        8.73      2.70 o 
  -1  -7  15        0.19        0.55      2.07 o 
   0  -7  15        2.65        4.34      2.31 o 
   1  -7  15        1.89        1.42      2.18 o 
   2  -7  15        9.77       11.10      8.71 o 
   3  -7  15        0.01        0.39      4.79 o 
  -5  -6  15        5.55        5.34      7.36 o 
  -4  -6  15        5.23        7.46      3.72 o 
  -3  -6  15        0.13        1.74      2.44 o 
  -2  -6  15        9.79       11.63      3.02 o 
  -1  -6  15       32.64       29.69      3.23 o 
   0  -6  15       13.34        4.74      1.97 o 
   1  -6  15        4.55        2.27      3.12 o 
   2  -6  15       29.89       34.18      5.99 o 
   3  -6  15        8.04       18.05      7.42 o 
  -5  -5  15        9.50       13.15      7.42 o 
  -4  -5  15        9.61        5.47      3.52 o 
  -3  -5  15        0.54        2.07      2.44 o 
  -2  -5  15        2.50        8.06      2.55 o 
  -1  -5  15       22.33       22.77      2.72 o 
   0  -5  15       38.50       44.22      4.58 o 
   1  -5  15        2.40        6.17      4.25 o 
   2  -5  15        0.97        7.32      7.32 o 
   3  -5  15        2.92        6.89      4.41 o 
  -5  -4  15        1.19        5.09      7.28 o 
  -4  -4  15        3.49        2.47      3.86 o 
  -3  -4  15        2.14        4.18      2.47 o 
  -2  -4  15       16.36        6.62      2.38 o 
  -1  -4  15        2.24        1.16      2.47 o 
   0  -4  15       23.38       10.41      3.23 o 
   1  -4  15        8.98       16.41      4.80 o 
   2  -4  15        0.83        2.28      3.99 o 
  -5  -3  15        0.52        0.19      6.56 o 
  -4  -3  15        5.94        8.74      4.30 o 
  -3  -3  15       11.03       21.91      4.34 o 
  -2  -3  15       11.86       21.93      3.47 o 
  -1  -3  15        0.28        0.32      2.19 o 
   0  -3  15        0.03        1.54      2.02 o 
   1  -3  15        1.52        1.23      2.39 o 
   2  -3  15        6.59        7.52      3.73 o 
  -4  -2  15        0.98        1.16      3.86 o 
  -3  -2  15        2.26        2.01      2.12 o 
  -2  -2  15        0.09        0.39      3.04 o 
  -1  -2  15        4.42       11.31      3.04 o 
   0  -2  15        0.32        2.37      2.31 o 
   1  -2  15        3.81        6.88      4.09 o 
   2  -2  15        4.96       11.99      4.21 o 
  -4  -1  15        0.26        2.19      3.25 o 
  -3  -1  15        0.45        3.96      6.70 o 
  -2  -1  15        4.78        5.34      4.48 o 
  -1  -1  15        0.76        4.76      2.64 o 
   0  -1  15        5.51       10.38      3.86 o 
   1  -1  15        1.06        1.30      3.24 o 
  -4   0  15        1.48        7.03      8.00 o 
  -3   0  15        2.71        2.85      8.55 o 
  -2   0  15        1.15        3.93      2.64 o 
  -1   0  15        3.93        5.59      4.31 o 
   0   0  15        0.83        3.40      3.34 o 
   1   0  15        5.39        5.05      4.24 o 
  -4   1  15        0.01        0.83      7.97 o 
  -3   1  15        0.98        0.50      7.70 o 
  -2   1  15       27.90       26.49     10.10 o 
  -1   1  15        2.36        8.84      4.22 o 
   0   1  15        5.02        9.68      3.90 o 
  -3   2  15       12.52        0.72      6.87 o 
  -2   2  15        2.53        0.08      7.75 o 
  -1   2  15        0.24        2.36      4.21 o 
   0 -13  16       38.34       41.17     10.08 o 
  -2 -12  16        2.48        0.89      6.34 o 
  -1 -12  16        0.84        3.31      4.59 o 
   0 -12  16       33.18       31.78      4.91 o 
   1 -12  16        8.07       10.05      7.45 o 
  -2 -11  16        3.12        1.98      4.16 o 
  -1 -11  16        3.10        1.50      3.31 o 
   0 -11  16        0.43        1.13      3.14 o 
   1 -11  16        1.31        5.44      4.17 o 
  -3 -10  16       21.26       35.81      6.71 o 
  -2 -10  16        1.73        1.07      3.20 o 
  -1 -10  16       20.14       22.28      4.32 o 
   0 -10  16        0.35        0.14      3.08 o 
   1 -10  16        0.25        0.28      3.50 o 
   2 -10  16        0.23        1.11      3.67 o 
  -3  -9  16        0.10        1.58      3.65 o 
  -2  -9  16        0.66        2.98      3.40 o 
  -1  -9  16        4.40        4.87      3.33 o 
   0  -9  16        7.09        7.54      3.02 o 
   1  -9  16       28.34       23.85      4.24 o 
   2  -9  16        0.69        3.43      3.35 o 
  -4  -8  16       35.03       34.36      9.88 o 
  -3  -8  16        4.61        4.79      3.55 o 
  -2  -8  16        2.02        1.27      2.96 o 
  -1  -8  16        1.35        0.54      2.19 o 
   0  -8  16        4.34        5.81      2.78 o 
   1  -8  16       24.13       36.72      4.00 o 
   2  -8  16        0.51        2.44      5.56 o 
  -4  -7  16        1.19        5.34      7.03 o 
  -3  -7  16        1.75        1.19      3.86 o 
  -2  -7  16        0.11        1.46      2.48 o 
  -1  -7  16        7.33        6.71      2.59 o 
   0  -7  16        0.13        2.65      2.36 o 
   1  -7  16        0.01        1.34      3.98 o 
   2  -7  16       11.52       11.05      5.05 o 
  -4  -6  16        5.41        0.86      6.59 o 
  -3  -6  16        0.03        4.50      3.55 o 
  -2  -6  16       14.23       14.73      3.44 o 
  -1  -6  16        7.81        9.89      2.83 o 
   0  -6  16        1.86        2.31      3.45 o 
   1  -6  16        0.03        4.22      4.18 o 
   2  -6  16        0.07        0.17      4.19 o 
  -4  -5  16        0.18        1.80      6.42 o 
  -3  -5  16        0.00        1.68      2.88 o 
  -2  -5  16        2.96        2.00      2.56 o 
  -1  -5  16        2.08        2.31      3.34 o 
   0  -5  16        0.16        0.38      3.96 o 
   1  -5  16        2.87        8.73      6.06 o 
   2  -5  16        1.56        3.74      4.58 o 
  -4  -4  16        5.34        3.88      4.51 o 
  -3  -4  16        0.13        0.08      3.05 o 
  -2  -4  16        4.85        2.59      3.34 o 
  -1  -4  16        2.61        1.16      3.13 o 
   0  -4  16        1.61        1.38      3.67 o 
   1  -4  16        0.99        0.55      2.69 o 
  -4  -3  16        9.36       23.20      4.22 o 
  -3  -3  16        0.18       11.74      8.60 o 
  -2  -3  16        0.92        1.49      4.31 o 
  -1  -3  16        1.69        2.82      4.32 o 
   0  -3  16        0.60        0.46      2.46 o 
   1  -3  16        3.76        5.23      3.67 o 
  -4  -2  16        0.60        1.76      2.96 o 
  -3  -2  16        0.06        1.09      4.21 o 
  -2  -2  16        9.70       18.76      5.69 o 
  -1  -2  16        9.78        4.39      4.60 o 
   0  -2  16        2.16        3.31      3.58 o 
   1  -2  16       25.17       31.42      5.66 o 
  -3  -1  16        1.25        4.10      4.80 o 
  -2  -1  16       11.82       10.38      4.91 o 
  -1  -1  16        2.61        2.23      4.29 o 
   0  -1  16        1.03        3.88      3.53 o 
  -2   0  16        0.57        3.19      4.46 o 
  -1   0  16        0.38        0.24      4.11 o 
  -1 -11  17        2.73        8.83      7.42 o 
   0 -11  17        1.80        0.03      7.97 o 
  -2 -10  17        1.84        8.75      7.31 o 
  -1 -10  17        1.71        0.11      5.95 o 
   0 -10  17        1.74        2.36      4.76 o 
  -2  -9  17        0.81       10.46      7.50 o 
  -1  -9  17        6.83        5.79      3.87 o 
   0  -9  17        3.18        3.08      3.29 o 
   1  -9  17       10.48       11.85      4.76 o 
  -3  -8  17        2.15        8.00      6.81 o 
  -2  -8  17        0.26        5.38      6.22 o 
  -1  -8  17        1.46        4.19      2.91 o 
   0  -8  17        0.30        0.32      2.90 o 
   1  -8  17        0.69        1.03      4.39 o 
  -3  -7  17        2.80        3.96      6.42 o 
  -2  -7  17        1.10        3.05      2.71 o 
  -1  -7  17        4.63        1.08      2.70 o 
   0  -7  17        3.81        1.91      4.33 o 
   1  -7  17        7.69       17.24      5.53 o 
  -3  -6  17        1.14        0.06      4.58 o 
  -2  -6  17        0.40        1.33      3.04 o 
  -1  -6  17        0.12        4.21      5.69 o 
   0  -6  17        2.18        2.45      4.42 o 
   1  -6  17        0.17        0.03      4.13 o 
  -3  -5  17        0.81        0.00      3.10 o 
  -2  -5  17        0.53        0.00      2.41 o 
  -1  -5  17       13.93       19.21      5.74 o 
   0  -5  17       15.87       12.52      4.99 o 
  -3  -4  17        3.41        4.72      3.09 o 
  -2  -4  17        1.71        0.00      4.10 o 
  -1  -4  17        2.00        0.14      4.10 o 
   0  -4  17        8.79        5.01      5.14 o 
  -2  -3  17        1.02        4.42      4.75 o 
  -1  -3  17        0.70        0.11      4.06 o 
                                                 
